# Supplementary material for: Malaria Mosquito Host-Seeking Activity Times in Manhiça District, Rural Mozambique, and the Need to Better Match Entomological Surveillance Strategies to Daylight Cycles
Source: Insects. 2025 Dec 12;16(12):1264. doi: 10.3390/insects16121264 (PMC12734131; doi:10.3390/insects16121264)
Supplement: Supplementary file 1 [file insects-16-01264-s001.zip]

Archive with 7 entries (7 files):
- Excel S1. SI_Ribangua_data_fig1.csv
- Excel S2. SI_Ribangua_data_figS2.csv
- Excel S3. SI_Palmeira_data_fig2.csv
- Excel S4. SI_Palmeira_data_figS3.csv
- SI_Jobe_Communication_Figure_S1.png
- SI_Jobe_Communication_Figure_S2.png
- SI_Jobe_Communication_Figure_S3.png
