# Supplementary material for: Malaria Mosquito Host-Seeking Activity Times in Manhiça District, Rural Mozambique, and the Need to Better Match Entomological Surveillance Strategies to Daylight Cycles
Source: Insects. 2025 Dec 12;16(12):1264. doi: 10.3390/insects16121264 (PMC12734131; doi:10.3390/insects16121264)
Supplement: Supplementary file 1 [file insects-16-01264-s001.zip › Excel S1. SI_Ribangua_data_fig1.csv]

	species	collection_time	trap_type	n	aggregate_number_id
1	tenebrosus	18:00 - 20:00	Indoor	0	1
2	funestus	18:00 - 20:00	Indoor	0	1
3	ziemanni	18:00 - 20:00	Indoor	0	1
4	gambiae	18:00 - 20:00	Indoor	0	1
5	squamosus	18:00 - 20:00	Indoor	0	1
6	unknown	18:00 - 20:00	Indoor	0	1
7	tenebrosus	20:00 - 22:00	Indoor	0	1
8	funestus	20:00 - 22:00	Indoor	0	1
9	ziemanni	20:00 - 22:00	Indoor	0	1
10	gambiae	20:00 - 22:00	Indoor	0	1
11	squamosus	20:00 - 22:00	Indoor	0	1
12	unknown	20:00 - 22:00	Indoor	0	1
13	tenebrosus	22:00 - 24:00	Indoor	0	1
14	funestus	22:00 - 24:00	Indoor	0	1
15	ziemanni	22:00 - 24:00	Indoor	0	1
16	gambiae	22:00 - 24:00	Indoor	0	1
17	squamosus	22:00 - 24:00	Indoor	0	1
18	unknown	22:00 - 24:00	Indoor	0	1
19	tenebrosus	24:00 - 02:00	Indoor	0	1
20	funestus	24:00 - 02:00	Indoor	0	1
21	ziemanni	24:00 - 02:00	Indoor	0	1
22	gambiae	24:00 - 02:00	Indoor	0	1
23	squamosus	24:00 - 02:00	Indoor	0	1
24	unknown	24:00 - 02:00	Indoor	0	1
25	tenebrosus	02:00 - 04:00	Indoor	0	1
26	funestus	02:00 - 04:00	Indoor	0	1
27	ziemanni	02:00 - 04:00	Indoor	0	1
28	gambiae	02:00 - 04:00	Indoor	0	1
29	squamosus	02:00 - 04:00	Indoor	0	1
30	unknown	02:00 - 04:00	Indoor	0	1
31	tenebrosus	04:00 - 06:00	Indoor	0	1
32	funestus	04:00 - 06:00	Indoor	0	1
33	ziemanni	04:00 - 06:00	Indoor	0	1
34	gambiae	04:00 - 06:00	Indoor	0	1
35	squamosus	04:00 - 06:00	Indoor	0	1
36	unknown	04:00 - 06:00	Indoor	0	1
37	tenebrosus	18:00 - 20:00	Indoor	0	2
38	funestus	18:00 - 20:00	Indoor	0	2
39	ziemanni	18:00 - 20:00	Indoor	0	2
40	gambiae	18:00 - 20:00	Indoor	0	2
41	squamosus	18:00 - 20:00	Indoor	0	2
42	unknown	18:00 - 20:00	Indoor	0	2
43	tenebrosus	20:00 - 22:00	Indoor	1	2
44	funestus	20:00 - 22:00	Indoor	0	2
45	ziemanni	20:00 - 22:00	Indoor	0	2
46	gambiae	20:00 - 22:00	Indoor	0	2
47	squamosus	20:00 - 22:00	Indoor	0	2
48	unknown	20:00 - 22:00	Indoor	0	2
49	tenebrosus	22:00 - 24:00	Indoor	1	2
50	funestus	22:00 - 24:00	Indoor	0	2
51	ziemanni	22:00 - 24:00	Indoor	0	2
52	gambiae	22:00 - 24:00	Indoor	1	2
53	squamosus	22:00 - 24:00	Indoor	0	2
54	unknown	22:00 - 24:00	Indoor	0	2
55	tenebrosus	24:00 - 02:00	Indoor	1	2
56	funestus	24:00 - 02:00	Indoor	0	2
57	ziemanni	24:00 - 02:00	Indoor	0	2
58	gambiae	24:00 - 02:00	Indoor	0	2
59	squamosus	24:00 - 02:00	Indoor	0	2
60	unknown	24:00 - 02:00	Indoor	0	2
61	tenebrosus	02:00 - 04:00	Indoor	0	2
62	funestus	02:00 - 04:00	Indoor	0	2
63	ziemanni	02:00 - 04:00	Indoor	0	2
64	gambiae	02:00 - 04:00	Indoor	0	2
65	squamosus	02:00 - 04:00	Indoor	0	2
66	unknown	02:00 - 04:00	Indoor	0	2
67	tenebrosus	04:00 - 06:00	Indoor	0	2
68	funestus	04:00 - 06:00	Indoor	0	2
69	ziemanni	04:00 - 06:00	Indoor	0	2
70	gambiae	04:00 - 06:00	Indoor	0	2
71	squamosus	04:00 - 06:00	Indoor	0	2
72	unknown	04:00 - 06:00	Indoor	0	2
73	tenebrosus	18:00 - 20:00	Indoor	0	3
74	funestus	18:00 - 20:00	Indoor	0	3
75	ziemanni	18:00 - 20:00	Indoor	0	3
76	gambiae	18:00 - 20:00	Indoor	0	3
77	squamosus	18:00 - 20:00	Indoor	0	3
78	unknown	18:00 - 20:00	Indoor	1	3
79	tenebrosus	20:00 - 22:00	Indoor	0	3
80	funestus	20:00 - 22:00	Indoor	0	3
81	ziemanni	20:00 - 22:00	Indoor	0	3
82	gambiae	20:00 - 22:00	Indoor	0	3
83	squamosus	20:00 - 22:00	Indoor	0	3
84	unknown	20:00 - 22:00	Indoor	0	3
85	tenebrosus	22:00 - 24:00	Indoor	0	3
86	funestus	22:00 - 24:00	Indoor	0	3
87	ziemanni	22:00 - 24:00	Indoor	0	3
88	gambiae	22:00 - 24:00	Indoor	0	3
89	squamosus	22:00 - 24:00	Indoor	0	3
90	unknown	22:00 - 24:00	Indoor	0	3
91	tenebrosus	24:00 - 02:00	Indoor	1	3
92	funestus	24:00 - 02:00	Indoor	0	3
93	ziemanni	24:00 - 02:00	Indoor	0	3
94	gambiae	24:00 - 02:00	Indoor	0	3
95	squamosus	24:00 - 02:00	Indoor	0	3
96	unknown	24:00 - 02:00	Indoor	0	3
97	tenebrosus	02:00 - 04:00	Indoor	1	3
98	funestus	02:00 - 04:00	Indoor	0	3
99	ziemanni	02:00 - 04:00	Indoor	0	3
100	gambiae	02:00 - 04:00	Indoor	0	3
101	squamosus	02:00 - 04:00	Indoor	0	3
102	unknown	02:00 - 04:00	Indoor	0	3
103	tenebrosus	04:00 - 06:00	Indoor	0	3
104	funestus	04:00 - 06:00	Indoor	0	3
105	ziemanni	04:00 - 06:00	Indoor	0	3
106	gambiae	04:00 - 06:00	Indoor	0	3
107	squamosus	04:00 - 06:00	Indoor	0	3
108	unknown	04:00 - 06:00	Indoor	0	3
109	tenebrosus	18:00 - 20:00	Indoor	0	4
110	funestus	18:00 - 20:00	Indoor	0	4
111	ziemanni	18:00 - 20:00	Indoor	0	4
112	gambiae	18:00 - 20:00	Indoor	0	4
113	squamosus	18:00 - 20:00	Indoor	0	4
114	unknown	18:00 - 20:00	Indoor	0	4
115	tenebrosus	20:00 - 22:00	Indoor	0	4
116	funestus	20:00 - 22:00	Indoor	0	4
117	ziemanni	20:00 - 22:00	Indoor	0	4
118	gambiae	20:00 - 22:00	Indoor	0	4
119	squamosus	20:00 - 22:00	Indoor	0	4
120	unknown	20:00 - 22:00	Indoor	0	4
121	tenebrosus	22:00 - 24:00	Indoor	0	4
122	funestus	22:00 - 24:00	Indoor	0	4
123	ziemanni	22:00 - 24:00	Indoor	0	4
124	gambiae	22:00 - 24:00	Indoor	0	4
125	squamosus	22:00 - 24:00	Indoor	0	4
126	unknown	22:00 - 24:00	Indoor	0	4
127	tenebrosus	24:00 - 02:00	Indoor	0	4
128	funestus	24:00 - 02:00	Indoor	0	4
129	ziemanni	24:00 - 02:00	Indoor	0	4
130	gambiae	24:00 - 02:00	Indoor	0	4
131	squamosus	24:00 - 02:00	Indoor	0	4
132	unknown	24:00 - 02:00	Indoor	0	4
133	tenebrosus	02:00 - 04:00	Indoor	0	4
134	funestus	02:00 - 04:00	Indoor	0	4
135	ziemanni	02:00 - 04:00	Indoor	0	4
136	gambiae	02:00 - 04:00	Indoor	0	4
137	squamosus	02:00 - 04:00	Indoor	0	4
138	unknown	02:00 - 04:00	Indoor	0	4
139	tenebrosus	04:00 - 06:00	Indoor	0	4
140	funestus	04:00 - 06:00	Indoor	0	4
141	ziemanni	04:00 - 06:00	Indoor	1	4
142	gambiae	04:00 - 06:00	Indoor	0	4
143	squamosus	04:00 - 06:00	Indoor	0	4
144	unknown	04:00 - 06:00	Indoor	0	4
145	tenebrosus	18:00 - 20:00	Indoor	0	5
146	funestus	18:00 - 20:00	Indoor	0	5
147	ziemanni	18:00 - 20:00	Indoor	0	5
148	gambiae	18:00 - 20:00	Indoor	0	5
149	squamosus	18:00 - 20:00	Indoor	0	5
150	unknown	18:00 - 20:00	Indoor	0	5
151	tenebrosus	20:00 - 22:00	Indoor	0	5
152	funestus	20:00 - 22:00	Indoor	0	5
153	ziemanni	20:00 - 22:00	Indoor	0	5
154	gambiae	20:00 - 22:00	Indoor	0	5
155	squamosus	20:00 - 22:00	Indoor	0	5
156	unknown	20:00 - 22:00	Indoor	0	5
157	tenebrosus	22:00 - 24:00	Indoor	0	5
158	funestus	22:00 - 24:00	Indoor	0	5
159	ziemanni	22:00 - 24:00	Indoor	0	5
160	gambiae	22:00 - 24:00	Indoor	0	5
161	squamosus	22:00 - 24:00	Indoor	0	5
162	unknown	22:00 - 24:00	Indoor	0	5
163	tenebrosus	24:00 - 02:00	Indoor	0	5
164	funestus	24:00 - 02:00	Indoor	0	5
165	ziemanni	24:00 - 02:00	Indoor	0	5
166	gambiae	24:00 - 02:00	Indoor	0	5
167	squamosus	24:00 - 02:00	Indoor	0	5
168	unknown	24:00 - 02:00	Indoor	0	5
169	tenebrosus	02:00 - 04:00	Indoor	0	5
170	funestus	02:00 - 04:00	Indoor	0	5
171	ziemanni	02:00 - 04:00	Indoor	0	5
172	gambiae	02:00 - 04:00	Indoor	0	5
173	squamosus	02:00 - 04:00	Indoor	0	5
174	unknown	02:00 - 04:00	Indoor	0	5
175	tenebrosus	04:00 - 06:00	Indoor	0	5
176	funestus	04:00 - 06:00	Indoor	0	5
177	ziemanni	04:00 - 06:00	Indoor	0	5
178	gambiae	04:00 - 06:00	Indoor	0	5
179	squamosus	04:00 - 06:00	Indoor	0	5
180	unknown	04:00 - 06:00	Indoor	0	5
181	tenebrosus	18:00 - 20:00	Indoor	0	6
182	funestus	18:00 - 20:00	Indoor	0	6
183	ziemanni	18:00 - 20:00	Indoor	0	6
184	gambiae	18:00 - 20:00	Indoor	0	6
185	squamosus	18:00 - 20:00	Indoor	0	6
186	unknown	18:00 - 20:00	Indoor	0	6
187	tenebrosus	20:00 - 22:00	Indoor	0	6
188	funestus	20:00 - 22:00	Indoor	0	6
189	ziemanni	20:00 - 22:00	Indoor	0	6
190	gambiae	20:00 - 22:00	Indoor	0	6
191	squamosus	20:00 - 22:00	Indoor	0	6
192	unknown	20:00 - 22:00	Indoor	0	6
193	tenebrosus	22:00 - 24:00	Indoor	0	6
194	funestus	22:00 - 24:00	Indoor	0	6
195	ziemanni	22:00 - 24:00	Indoor	0	6
196	gambiae	22:00 - 24:00	Indoor	0	6
197	squamosus	22:00 - 24:00	Indoor	0	6
198	unknown	22:00 - 24:00	Indoor	0	6
199	tenebrosus	24:00 - 02:00	Indoor	0	6
200	funestus	24:00 - 02:00	Indoor	0	6
201	ziemanni	24:00 - 02:00	Indoor	0	6
202	gambiae	24:00 - 02:00	Indoor	0	6
203	squamosus	24:00 - 02:00	Indoor	0	6
204	unknown	24:00 - 02:00	Indoor	0	6
205	tenebrosus	02:00 - 04:00	Indoor	0	6
206	funestus	02:00 - 04:00	Indoor	0	6
207	ziemanni	02:00 - 04:00	Indoor	0	6
208	gambiae	02:00 - 04:00	Indoor	0	6
209	squamosus	02:00 - 04:00	Indoor	0	6
210	unknown	02:00 - 04:00	Indoor	0	6
211	tenebrosus	04:00 - 06:00	Indoor	0	6
212	funestus	04:00 - 06:00	Indoor	0	6
213	ziemanni	04:00 - 06:00	Indoor	0	6
214	gambiae	04:00 - 06:00	Indoor	0	6
215	squamosus	04:00 - 06:00	Indoor	0	6
216	unknown	04:00 - 06:00	Indoor	0	6
217	tenebrosus	18:00 - 20:00	Indoor	0	7
218	funestus	18:00 - 20:00	Indoor	0	7
219	ziemanni	18:00 - 20:00	Indoor	0	7
220	gambiae	18:00 - 20:00	Indoor	0	7
221	squamosus	18:00 - 20:00	Indoor	0	7
222	unknown	18:00 - 20:00	Indoor	0	7
223	tenebrosus	20:00 - 22:00	Indoor	0	7
224	funestus	20:00 - 22:00	Indoor	0	7
225	ziemanni	20:00 - 22:00	Indoor	0	7
226	gambiae	20:00 - 22:00	Indoor	0	7
227	squamosus	20:00 - 22:00	Indoor	0	7
228	unknown	20:00 - 22:00	Indoor	0	7
229	tenebrosus	22:00 - 24:00	Indoor	0	7
230	funestus	22:00 - 24:00	Indoor	0	7
231	ziemanni	22:00 - 24:00	Indoor	0	7
232	gambiae	22:00 - 24:00	Indoor	0	7
233	squamosus	22:00 - 24:00	Indoor	0	7
234	unknown	22:00 - 24:00	Indoor	0	7
235	tenebrosus	24:00 - 02:00	Indoor	0	7
236	funestus	24:00 - 02:00	Indoor	0	7
237	ziemanni	24:00 - 02:00	Indoor	0	7
238	gambiae	24:00 - 02:00	Indoor	0	7
239	squamosus	24:00 - 02:00	Indoor	0	7
240	unknown	24:00 - 02:00	Indoor	0	7
241	tenebrosus	02:00 - 04:00	Indoor	0	7
242	funestus	02:00 - 04:00	Indoor	0	7
243	ziemanni	02:00 - 04:00	Indoor	0	7
244	gambiae	02:00 - 04:00	Indoor	0	7
245	squamosus	02:00 - 04:00	Indoor	0	7
246	unknown	02:00 - 04:00	Indoor	0	7
247	tenebrosus	04:00 - 06:00	Indoor	0	7
248	funestus	04:00 - 06:00	Indoor	0	7
249	ziemanni	04:00 - 06:00	Indoor	0	7
250	gambiae	04:00 - 06:00	Indoor	0	7
251	squamosus	04:00 - 06:00	Indoor	0	7
252	unknown	04:00 - 06:00	Indoor	0	7
253	tenebrosus	18:00 - 20:00	Indoor	0	8
254	funestus	18:00 - 20:00	Indoor	0	8
255	ziemanni	18:00 - 20:00	Indoor	0	8
256	gambiae	18:00 - 20:00	Indoor	0	8
257	squamosus	18:00 - 20:00	Indoor	0	8
258	unknown	18:00 - 20:00	Indoor	0	8
259	tenebrosus	20:00 - 22:00	Indoor	0	8
260	funestus	20:00 - 22:00	Indoor	0	8
261	ziemanni	20:00 - 22:00	Indoor	0	8
262	gambiae	20:00 - 22:00	Indoor	0	8
263	squamosus	20:00 - 22:00	Indoor	0	8
264	unknown	20:00 - 22:00	Indoor	0	8
265	tenebrosus	22:00 - 24:00	Indoor	0	8
266	funestus	22:00 - 24:00	Indoor	0	8
267	ziemanni	22:00 - 24:00	Indoor	0	8
268	gambiae	22:00 - 24:00	Indoor	0	8
269	squamosus	22:00 - 24:00	Indoor	0	8
270	unknown	22:00 - 24:00	Indoor	0	8
271	tenebrosus	24:00 - 02:00	Indoor	0	8
272	funestus	24:00 - 02:00	Indoor	0	8
273	ziemanni	24:00 - 02:00	Indoor	0	8
274	gambiae	24:00 - 02:00	Indoor	0	8
275	squamosus	24:00 - 02:00	Indoor	0	8
276	unknown	24:00 - 02:00	Indoor	0	8
277	tenebrosus	02:00 - 04:00	Indoor	0	8
278	funestus	02:00 - 04:00	Indoor	0	8
279	ziemanni	02:00 - 04:00	Indoor	0	8
280	gambiae	02:00 - 04:00	Indoor	0	8
281	squamosus	02:00 - 04:00	Indoor	0	8
282	unknown	02:00 - 04:00	Indoor	0	8
283	tenebrosus	04:00 - 06:00	Indoor	0	8
284	funestus	04:00 - 06:00	Indoor	0	8
285	ziemanni	04:00 - 06:00	Indoor	0	8
286	gambiae	04:00 - 06:00	Indoor	0	8
287	squamosus	04:00 - 06:00	Indoor	0	8
288	unknown	04:00 - 06:00	Indoor	0	8
289	tenebrosus	18:00 - 20:00	Indoor	0	9
290	funestus	18:00 - 20:00	Indoor	0	9
291	ziemanni	18:00 - 20:00	Indoor	0	9
292	gambiae	18:00 - 20:00	Indoor	0	9
293	squamosus	18:00 - 20:00	Indoor	0	9
294	unknown	18:00 - 20:00	Indoor	0	9
295	tenebrosus	20:00 - 22:00	Indoor	0	9
296	funestus	20:00 - 22:00	Indoor	0	9
297	ziemanni	20:00 - 22:00	Indoor	0	9
298	gambiae	20:00 - 22:00	Indoor	0	9
299	squamosus	20:00 - 22:00	Indoor	0	9
300	unknown	20:00 - 22:00	Indoor	0	9
301	tenebrosus	22:00 - 24:00	Indoor	0	9
302	funestus	22:00 - 24:00	Indoor	0	9
303	ziemanni	22:00 - 24:00	Indoor	0	9
304	gambiae	22:00 - 24:00	Indoor	0	9
305	squamosus	22:00 - 24:00	Indoor	0	9
306	unknown	22:00 - 24:00	Indoor	0	9
307	tenebrosus	24:00 - 02:00	Indoor	0	9
308	funestus	24:00 - 02:00	Indoor	0	9
309	ziemanni	24:00 - 02:00	Indoor	0	9
310	gambiae	24:00 - 02:00	Indoor	0	9
311	squamosus	24:00 - 02:00	Indoor	0	9
312	unknown	24:00 - 02:00	Indoor	0	9
313	tenebrosus	02:00 - 04:00	Indoor	0	9
314	funestus	02:00 - 04:00	Indoor	0	9
315	ziemanni	02:00 - 04:00	Indoor	0	9
316	gambiae	02:00 - 04:00	Indoor	0	9
317	squamosus	02:00 - 04:00	Indoor	0	9
318	unknown	02:00 - 04:00	Indoor	0	9
319	tenebrosus	04:00 - 06:00	Indoor	0	9
320	funestus	04:00 - 06:00	Indoor	0	9
321	ziemanni	04:00 - 06:00	Indoor	0	9
322	gambiae	04:00 - 06:00	Indoor	0	9
323	squamosus	04:00 - 06:00	Indoor	0	9
324	unknown	04:00 - 06:00	Indoor	0	9
325	tenebrosus	18:00 - 20:00	Indoor	0	10
326	funestus	18:00 - 20:00	Indoor	0	10
327	ziemanni	18:00 - 20:00	Indoor	0	10
328	gambiae	18:00 - 20:00	Indoor	0	10
329	squamosus	18:00 - 20:00	Indoor	0	10
330	unknown	18:00 - 20:00	Indoor	0	10
331	tenebrosus	20:00 - 22:00	Indoor	0	10
332	funestus	20:00 - 22:00	Indoor	0	10
333	ziemanni	20:00 - 22:00	Indoor	0	10
334	gambiae	20:00 - 22:00	Indoor	0	10
335	squamosus	20:00 - 22:00	Indoor	0	10
336	unknown	20:00 - 22:00	Indoor	0	10
337	tenebrosus	22:00 - 24:00	Indoor	0	10
338	funestus	22:00 - 24:00	Indoor	0	10
339	ziemanni	22:00 - 24:00	Indoor	0	10
340	gambiae	22:00 - 24:00	Indoor	0	10
341	squamosus	22:00 - 24:00	Indoor	0	10
342	unknown	22:00 - 24:00	Indoor	0	10
343	tenebrosus	24:00 - 02:00	Indoor	0	10
344	funestus	24:00 - 02:00	Indoor	0	10
345	ziemanni	24:00 - 02:00	Indoor	0	10
346	gambiae	24:00 - 02:00	Indoor	0	10
347	squamosus	24:00 - 02:00	Indoor	0	10
348	unknown	24:00 - 02:00	Indoor	0	10
349	tenebrosus	02:00 - 04:00	Indoor	0	10
350	funestus	02:00 - 04:00	Indoor	0	10
351	ziemanni	02:00 - 04:00	Indoor	0	10
352	gambiae	02:00 - 04:00	Indoor	0	10
353	squamosus	02:00 - 04:00	Indoor	0	10
354	unknown	02:00 - 04:00	Indoor	0	10
355	tenebrosus	04:00 - 06:00	Indoor	0	10
356	funestus	04:00 - 06:00	Indoor	0	10
357	ziemanni	04:00 - 06:00	Indoor	0	10
358	gambiae	04:00 - 06:00	Indoor	0	10
359	squamosus	04:00 - 06:00	Indoor	0	10
360	unknown	04:00 - 06:00	Indoor	0	10
361	tenebrosus	18:00 - 20:00	Indoor	0	11
362	funestus	18:00 - 20:00	Indoor	0	11
363	ziemanni	18:00 - 20:00	Indoor	0	11
364	gambiae	18:00 - 20:00	Indoor	0	11
365	squamosus	18:00 - 20:00	Indoor	0	11
366	unknown	18:00 - 20:00	Indoor	0	11
367	tenebrosus	20:00 - 22:00	Indoor	0	11
368	funestus	20:00 - 22:00	Indoor	0	11
369	ziemanni	20:00 - 22:00	Indoor	0	11
370	gambiae	20:00 - 22:00	Indoor	0	11
371	squamosus	20:00 - 22:00	Indoor	0	11
372	unknown	20:00 - 22:00	Indoor	0	11
373	tenebrosus	22:00 - 24:00	Indoor	0	11
374	funestus	22:00 - 24:00	Indoor	0	11
375	ziemanni	22:00 - 24:00	Indoor	0	11
376	gambiae	22:00 - 24:00	Indoor	0	11
377	squamosus	22:00 - 24:00	Indoor	0	11
378	unknown	22:00 - 24:00	Indoor	0	11
379	tenebrosus	24:00 - 02:00	Indoor	0	11
380	funestus	24:00 - 02:00	Indoor	0	11
381	ziemanni	24:00 - 02:00	Indoor	0	11
382	gambiae	24:00 - 02:00	Indoor	0	11
383	squamosus	24:00 - 02:00	Indoor	0	11
384	unknown	24:00 - 02:00	Indoor	0	11
385	tenebrosus	02:00 - 04:00	Indoor	0	11
386	funestus	02:00 - 04:00	Indoor	0	11
387	ziemanni	02:00 - 04:00	Indoor	0	11
388	gambiae	02:00 - 04:00	Indoor	0	11
389	squamosus	02:00 - 04:00	Indoor	0	11
390	unknown	02:00 - 04:00	Indoor	0	11
391	tenebrosus	04:00 - 06:00	Indoor	0	11
392	funestus	04:00 - 06:00	Indoor	0	11
393	ziemanni	04:00 - 06:00	Indoor	0	11
394	gambiae	04:00 - 06:00	Indoor	0	11
395	squamosus	04:00 - 06:00	Indoor	0	11
396	unknown	04:00 - 06:00	Indoor	0	11
397	tenebrosus	18:00 - 20:00	Outdoor	0	1
398	funestus	18:00 - 20:00	Outdoor	0	1
399	ziemanni	18:00 - 20:00	Outdoor	0	1
400	gambiae	18:00 - 20:00	Outdoor	0	1
401	squamosus	18:00 - 20:00	Outdoor	0	1
402	unknown	18:00 - 20:00	Outdoor	0	1
403	tenebrosus	20:00 - 22:00	Outdoor	0	1
404	funestus	20:00 - 22:00	Outdoor	0	1
405	ziemanni	20:00 - 22:00	Outdoor	0	1
406	gambiae	20:00 - 22:00	Outdoor	1	1
407	squamosus	20:00 - 22:00	Outdoor	0	1
408	unknown	20:00 - 22:00	Outdoor	0	1
409	tenebrosus	22:00 - 24:00	Outdoor	0	1
410	funestus	22:00 - 24:00	Outdoor	0	1
411	ziemanni	22:00 - 24:00	Outdoor	0	1
412	gambiae	22:00 - 24:00	Outdoor	0	1
413	squamosus	22:00 - 24:00	Outdoor	0	1
414	unknown	22:00 - 24:00	Outdoor	0	1
415	tenebrosus	24:00 - 02:00	Outdoor	0	1
416	funestus	24:00 - 02:00	Outdoor	0	1
417	ziemanni	24:00 - 02:00	Outdoor	0	1
418	gambiae	24:00 - 02:00	Outdoor	0	1
419	squamosus	24:00 - 02:00	Outdoor	0	1
420	unknown	24:00 - 02:00	Outdoor	0	1
421	tenebrosus	02:00 - 04:00	Outdoor	0	1
422	funestus	02:00 - 04:00	Outdoor	0	1
423	ziemanni	02:00 - 04:00	Outdoor	0	1
424	gambiae	02:00 - 04:00	Outdoor	0	1
425	squamosus	02:00 - 04:00	Outdoor	0	1
426	unknown	02:00 - 04:00	Outdoor	0	1
427	tenebrosus	04:00 - 06:00	Outdoor	0	1
428	funestus	04:00 - 06:00	Outdoor	0	1
429	ziemanni	04:00 - 06:00	Outdoor	0	1
430	gambiae	04:00 - 06:00	Outdoor	0	1
431	squamosus	04:00 - 06:00	Outdoor	0	1
432	unknown	04:00 - 06:00	Outdoor	0	1
433	tenebrosus	18:00 - 20:00	Outdoor	1	2
434	funestus	18:00 - 20:00	Outdoor	0	2
435	ziemanni	18:00 - 20:00	Outdoor	0	2
436	gambiae	18:00 - 20:00	Outdoor	0	2
437	squamosus	18:00 - 20:00	Outdoor	0	2
438	unknown	18:00 - 20:00	Outdoor	0	2
439	tenebrosus	20:00 - 22:00	Outdoor	4	2
440	funestus	20:00 - 22:00	Outdoor	0	2
441	ziemanni	20:00 - 22:00	Outdoor	0	2
442	gambiae	20:00 - 22:00	Outdoor	1	2
443	squamosus	20:00 - 22:00	Outdoor	0	2
444	unknown	20:00 - 22:00	Outdoor	0	2
445	tenebrosus	22:00 - 24:00	Outdoor	12	2
446	funestus	22:00 - 24:00	Outdoor	0	2
447	ziemanni	22:00 - 24:00	Outdoor	0	2
448	gambiae	22:00 - 24:00	Outdoor	0	2
449	squamosus	22:00 - 24:00	Outdoor	0	2
450	unknown	22:00 - 24:00	Outdoor	0	2
451	tenebrosus	24:00 - 02:00	Outdoor	1	2
452	funestus	24:00 - 02:00	Outdoor	0	2
453	ziemanni	24:00 - 02:00	Outdoor	0	2
454	gambiae	24:00 - 02:00	Outdoor	0	2
455	squamosus	24:00 - 02:00	Outdoor	0	2
456	unknown	24:00 - 02:00	Outdoor	0	2
457	tenebrosus	02:00 - 04:00	Outdoor	0	2
458	funestus	02:00 - 04:00	Outdoor	0	2
459	ziemanni	02:00 - 04:00	Outdoor	0	2
460	gambiae	02:00 - 04:00	Outdoor	0	2
461	squamosus	02:00 - 04:00	Outdoor	0	2
462	unknown	02:00 - 04:00	Outdoor	0	2
463	tenebrosus	04:00 - 06:00	Outdoor	0	2
464	funestus	04:00 - 06:00	Outdoor	0	2
465	ziemanni	04:00 - 06:00	Outdoor	0	2
466	gambiae	04:00 - 06:00	Outdoor	0	2
467	squamosus	04:00 - 06:00	Outdoor	0	2
468	unknown	04:00 - 06:00	Outdoor	0	2
469	tenebrosus	18:00 - 20:00	Outdoor	0	3
470	funestus	18:00 - 20:00	Outdoor	0	3
471	ziemanni	18:00 - 20:00	Outdoor	0	3
472	gambiae	18:00 - 20:00	Outdoor	0	3
473	squamosus	18:00 - 20:00	Outdoor	0	3
474	unknown	18:00 - 20:00	Outdoor	0	3
475	tenebrosus	20:00 - 22:00	Outdoor	3	3
476	funestus	20:00 - 22:00	Outdoor	0	3
477	ziemanni	20:00 - 22:00	Outdoor	0	3
478	gambiae	20:00 - 22:00	Outdoor	0	3
479	squamosus	20:00 - 22:00	Outdoor	0	3
480	unknown	20:00 - 22:00	Outdoor	0	3
481	tenebrosus	22:00 - 24:00	Outdoor	1	3
482	funestus	22:00 - 24:00	Outdoor	0	3
483	ziemanni	22:00 - 24:00	Outdoor	0	3
484	gambiae	22:00 - 24:00	Outdoor	0	3
485	squamosus	22:00 - 24:00	Outdoor	0	3
486	unknown	22:00 - 24:00	Outdoor	0	3
487	tenebrosus	24:00 - 02:00	Outdoor	0	3
488	funestus	24:00 - 02:00	Outdoor	0	3
489	ziemanni	24:00 - 02:00	Outdoor	0	3
490	gambiae	24:00 - 02:00	Outdoor	0	3
491	squamosus	24:00 - 02:00	Outdoor	0	3
492	unknown	24:00 - 02:00	Outdoor	0	3
493	tenebrosus	02:00 - 04:00	Outdoor	1	3
494	funestus	02:00 - 04:00	Outdoor	0	3
495	ziemanni	02:00 - 04:00	Outdoor	0	3
496	gambiae	02:00 - 04:00	Outdoor	0	3
497	squamosus	02:00 - 04:00	Outdoor	0	3
498	unknown	02:00 - 04:00	Outdoor	1	3
499	tenebrosus	04:00 - 06:00	Outdoor	0	3
500	funestus	04:00 - 06:00	Outdoor	0	3
501	ziemanni	04:00 - 06:00	Outdoor	0	3
502	gambiae	04:00 - 06:00	Outdoor	0	3
503	squamosus	04:00 - 06:00	Outdoor	0	3
504	unknown	04:00 - 06:00	Outdoor	0	3
505	tenebrosus	18:00 - 20:00	Outdoor	0	4
506	funestus	18:00 - 20:00	Outdoor	0	4
507	ziemanni	18:00 - 20:00	Outdoor	0	4
508	gambiae	18:00 - 20:00	Outdoor	0	4
509	squamosus	18:00 - 20:00	Outdoor	0	4
510	unknown	18:00 - 20:00	Outdoor	0	4
511	tenebrosus	20:00 - 22:00	Outdoor	0	4
512	funestus	20:00 - 22:00	Outdoor	0	4
513	ziemanni	20:00 - 22:00	Outdoor	0	4
514	gambiae	20:00 - 22:00	Outdoor	0	4
515	squamosus	20:00 - 22:00	Outdoor	0	4
516	unknown	20:00 - 22:00	Outdoor	0	4
517	tenebrosus	22:00 - 24:00	Outdoor	0	4
518	funestus	22:00 - 24:00	Outdoor	0	4
519	ziemanni	22:00 - 24:00	Outdoor	0	4
520	gambiae	22:00 - 24:00	Outdoor	0	4
521	squamosus	22:00 - 24:00	Outdoor	0	4
522	unknown	22:00 - 24:00	Outdoor	0	4
523	tenebrosus	24:00 - 02:00	Outdoor	0	4
524	funestus	24:00 - 02:00	Outdoor	0	4
525	ziemanni	24:00 - 02:00	Outdoor	0	4
526	gambiae	24:00 - 02:00	Outdoor	0	4
527	squamosus	24:00 - 02:00	Outdoor	0	4
528	unknown	24:00 - 02:00	Outdoor	0	4
529	tenebrosus	02:00 - 04:00	Outdoor	0	4
530	funestus	02:00 - 04:00	Outdoor	0	4
531	ziemanni	02:00 - 04:00	Outdoor	0	4
532	gambiae	02:00 - 04:00	Outdoor	0	4
533	squamosus	02:00 - 04:00	Outdoor	0	4
534	unknown	02:00 - 04:00	Outdoor	0	4
535	tenebrosus	04:00 - 06:00	Outdoor	0	4
536	funestus	04:00 - 06:00	Outdoor	0	4
537	ziemanni	04:00 - 06:00	Outdoor	0	4
538	gambiae	04:00 - 06:00	Outdoor	0	4
539	squamosus	04:00 - 06:00	Outdoor	0	4
540	unknown	04:00 - 06:00	Outdoor	0	4
541	tenebrosus	18:00 - 20:00	Outdoor	1	5
542	funestus	18:00 - 20:00	Outdoor	0	5
543	ziemanni	18:00 - 20:00	Outdoor	0	5
544	gambiae	18:00 - 20:00	Outdoor	0	5
545	squamosus	18:00 - 20:00	Outdoor	0	5
546	unknown	18:00 - 20:00	Outdoor	0	5
547	tenebrosus	20:00 - 22:00	Outdoor	0	5
548	funestus	20:00 - 22:00	Outdoor	0	5
549	ziemanni	20:00 - 22:00	Outdoor	0	5
550	gambiae	20:00 - 22:00	Outdoor	0	5
551	squamosus	20:00 - 22:00	Outdoor	0	5
552	unknown	20:00 - 22:00	Outdoor	0	5
553	tenebrosus	22:00 - 24:00	Outdoor	0	5
554	funestus	22:00 - 24:00	Outdoor	0	5
555	ziemanni	22:00 - 24:00	Outdoor	0	5
556	gambiae	22:00 - 24:00	Outdoor	0	5
557	squamosus	22:00 - 24:00	Outdoor	0	5
558	unknown	22:00 - 24:00	Outdoor	0	5
559	tenebrosus	24:00 - 02:00	Outdoor	0	5
560	funestus	24:00 - 02:00	Outdoor	0	5
561	ziemanni	24:00 - 02:00	Outdoor	0	5
562	gambiae	24:00 - 02:00	Outdoor	0	5
563	squamosus	24:00 - 02:00	Outdoor	0	5
564	unknown	24:00 - 02:00	Outdoor	0	5
565	tenebrosus	02:00 - 04:00	Outdoor	0	5
566	funestus	02:00 - 04:00	Outdoor	0	5
567	ziemanni	02:00 - 04:00	Outdoor	0	5
568	gambiae	02:00 - 04:00	Outdoor	0	5
569	squamosus	02:00 - 04:00	Outdoor	0	5
570	unknown	02:00 - 04:00	Outdoor	0	5
571	tenebrosus	04:00 - 06:00	Outdoor	0	5
572	funestus	04:00 - 06:00	Outdoor	0	5
573	ziemanni	04:00 - 06:00	Outdoor	0	5
574	gambiae	04:00 - 06:00	Outdoor	0	5
575	squamosus	04:00 - 06:00	Outdoor	0	5
576	unknown	04:00 - 06:00	Outdoor	0	5
577	tenebrosus	18:00 - 20:00	Outdoor	0	6
578	funestus	18:00 - 20:00	Outdoor	0	6
579	ziemanni	18:00 - 20:00	Outdoor	0	6
580	gambiae	18:00 - 20:00	Outdoor	0	6
581	squamosus	18:00 - 20:00	Outdoor	0	6
582	unknown	18:00 - 20:00	Outdoor	0	6
583	tenebrosus	20:00 - 22:00	Outdoor	0	6
584	funestus	20:00 - 22:00	Outdoor	0	6
585	ziemanni	20:00 - 22:00	Outdoor	0	6
586	gambiae	20:00 - 22:00	Outdoor	0	6
587	squamosus	20:00 - 22:00	Outdoor	0	6
588	unknown	20:00 - 22:00	Outdoor	0	6
589	tenebrosus	22:00 - 24:00	Outdoor	0	6
590	funestus	22:00 - 24:00	Outdoor	0	6
591	ziemanni	22:00 - 24:00	Outdoor	0	6
592	gambiae	22:00 - 24:00	Outdoor	0	6
593	squamosus	22:00 - 24:00	Outdoor	0	6
594	unknown	22:00 - 24:00	Outdoor	0	6
595	tenebrosus	24:00 - 02:00	Outdoor	0	6
596	funestus	24:00 - 02:00	Outdoor	0	6
597	ziemanni	24:00 - 02:00	Outdoor	0	6
598	gambiae	24:00 - 02:00	Outdoor	0	6
599	squamosus	24:00 - 02:00	Outdoor	0	6
600	unknown	24:00 - 02:00	Outdoor	0	6
601	tenebrosus	02:00 - 04:00	Outdoor	0	6
602	funestus	02:00 - 04:00	Outdoor	0	6
603	ziemanni	02:00 - 04:00	Outdoor	0	6
604	gambiae	02:00 - 04:00	Outdoor	0	6
605	squamosus	02:00 - 04:00	Outdoor	0	6
606	unknown	02:00 - 04:00	Outdoor	0	6
607	tenebrosus	04:00 - 06:00	Outdoor	0	6
608	funestus	04:00 - 06:00	Outdoor	0	6
609	ziemanni	04:00 - 06:00	Outdoor	0	6
610	gambiae	04:00 - 06:00	Outdoor	0	6
611	squamosus	04:00 - 06:00	Outdoor	0	6
612	unknown	04:00 - 06:00	Outdoor	0	6
613	tenebrosus	18:00 - 20:00	Outdoor	0	7
614	funestus	18:00 - 20:00	Outdoor	0	7
615	ziemanni	18:00 - 20:00	Outdoor	0	7
616	gambiae	18:00 - 20:00	Outdoor	0	7
617	squamosus	18:00 - 20:00	Outdoor	0	7
618	unknown	18:00 - 20:00	Outdoor	0	7
619	tenebrosus	20:00 - 22:00	Outdoor	0	7
620	funestus	20:00 - 22:00	Outdoor	0	7
621	ziemanni	20:00 - 22:00	Outdoor	0	7
622	gambiae	20:00 - 22:00	Outdoor	0	7
623	squamosus	20:00 - 22:00	Outdoor	0	7
624	unknown	20:00 - 22:00	Outdoor	0	7
625	tenebrosus	22:00 - 24:00	Outdoor	0	7
626	funestus	22:00 - 24:00	Outdoor	0	7
627	ziemanni	22:00 - 24:00	Outdoor	0	7
628	gambiae	22:00 - 24:00	Outdoor	0	7
629	squamosus	22:00 - 24:00	Outdoor	0	7
630	unknown	22:00 - 24:00	Outdoor	0	7
631	tenebrosus	24:00 - 02:00	Outdoor	0	7
632	funestus	24:00 - 02:00	Outdoor	0	7
633	ziemanni	24:00 - 02:00	Outdoor	0	7
634	gambiae	24:00 - 02:00	Outdoor	0	7
635	squamosus	24:00 - 02:00	Outdoor	0	7
636	unknown	24:00 - 02:00	Outdoor	0	7
637	tenebrosus	02:00 - 04:00	Outdoor	0	7
638	funestus	02:00 - 04:00	Outdoor	0	7
639	ziemanni	02:00 - 04:00	Outdoor	0	7
640	gambiae	02:00 - 04:00	Outdoor	0	7
641	squamosus	02:00 - 04:00	Outdoor	0	7
642	unknown	02:00 - 04:00	Outdoor	0	7
643	tenebrosus	04:00 - 06:00	Outdoor	0	7
644	funestus	04:00 - 06:00	Outdoor	0	7
645	ziemanni	04:00 - 06:00	Outdoor	0	7
646	gambiae	04:00 - 06:00	Outdoor	0	7
647	squamosus	04:00 - 06:00	Outdoor	0	7
648	unknown	04:00 - 06:00	Outdoor	0	7
649	tenebrosus	18:00 - 20:00	Outdoor	0	8
650	funestus	18:00 - 20:00	Outdoor	0	8
651	ziemanni	18:00 - 20:00	Outdoor	0	8
652	gambiae	18:00 - 20:00	Outdoor	0	8
653	squamosus	18:00 - 20:00	Outdoor	0	8
654	unknown	18:00 - 20:00	Outdoor	0	8
655	tenebrosus	20:00 - 22:00	Outdoor	1	8
656	funestus	20:00 - 22:00	Outdoor	0	8
657	ziemanni	20:00 - 22:00	Outdoor	0	8
658	gambiae	20:00 - 22:00	Outdoor	0	8
659	squamosus	20:00 - 22:00	Outdoor	0	8
660	unknown	20:00 - 22:00	Outdoor	0	8
661	tenebrosus	22:00 - 24:00	Outdoor	0	8
662	funestus	22:00 - 24:00	Outdoor	0	8
663	ziemanni	22:00 - 24:00	Outdoor	0	8
664	gambiae	22:00 - 24:00	Outdoor	0	8
665	squamosus	22:00 - 24:00	Outdoor	0	8
666	unknown	22:00 - 24:00	Outdoor	0	8
667	tenebrosus	24:00 - 02:00	Outdoor	1	8
668	funestus	24:00 - 02:00	Outdoor	0	8
669	ziemanni	24:00 - 02:00	Outdoor	0	8
670	gambiae	24:00 - 02:00	Outdoor	1	8
671	squamosus	24:00 - 02:00	Outdoor	0	8
672	unknown	24:00 - 02:00	Outdoor	0	8
673	tenebrosus	02:00 - 04:00	Outdoor	0	8
674	funestus	02:00 - 04:00	Outdoor	0	8
675	ziemanni	02:00 - 04:00	Outdoor	0	8
676	gambiae	02:00 - 04:00	Outdoor	0	8
677	squamosus	02:00 - 04:00	Outdoor	0	8
678	unknown	02:00 - 04:00	Outdoor	0	8
679	tenebrosus	04:00 - 06:00	Outdoor	0	8
680	funestus	04:00 - 06:00	Outdoor	0	8
681	ziemanni	04:00 - 06:00	Outdoor	0	8
682	gambiae	04:00 - 06:00	Outdoor	0	8
683	squamosus	04:00 - 06:00	Outdoor	0	8
684	unknown	04:00 - 06:00	Outdoor	0	8
685	tenebrosus	18:00 - 20:00	Outdoor	0	9
686	funestus	18:00 - 20:00	Outdoor	0	9
687	ziemanni	18:00 - 20:00	Outdoor	0	9
688	gambiae	18:00 - 20:00	Outdoor	0	9
689	squamosus	18:00 - 20:00	Outdoor	0	9
690	unknown	18:00 - 20:00	Outdoor	0	9
691	tenebrosus	20:00 - 22:00	Outdoor	0	9
692	funestus	20:00 - 22:00	Outdoor	0	9
693	ziemanni	20:00 - 22:00	Outdoor	0	9
694	gambiae	20:00 - 22:00	Outdoor	0	9
695	squamosus	20:00 - 22:00	Outdoor	0	9
696	unknown	20:00 - 22:00	Outdoor	0	9
697	tenebrosus	22:00 - 24:00	Outdoor	1	9
698	funestus	22:00 - 24:00	Outdoor	0	9
699	ziemanni	22:00 - 24:00	Outdoor	0	9
700	gambiae	22:00 - 24:00	Outdoor	0	9
701	squamosus	22:00 - 24:00	Outdoor	0	9
702	unknown	22:00 - 24:00	Outdoor	0	9
703	tenebrosus	24:00 - 02:00	Outdoor	0	9
704	funestus	24:00 - 02:00	Outdoor	0	9
705	ziemanni	24:00 - 02:00	Outdoor	0	9
706	gambiae	24:00 - 02:00	Outdoor	0	9
707	squamosus	24:00 - 02:00	Outdoor	0	9
708	unknown	24:00 - 02:00	Outdoor	0	9
709	tenebrosus	02:00 - 04:00	Outdoor	0	9
710	funestus	02:00 - 04:00	Outdoor	0	9
711	ziemanni	02:00 - 04:00	Outdoor	0	9
712	gambiae	02:00 - 04:00	Outdoor	0	9
713	squamosus	02:00 - 04:00	Outdoor	0	9
714	unknown	02:00 - 04:00	Outdoor	0	9
715	tenebrosus	04:00 - 06:00	Outdoor	1	9
716	funestus	04:00 - 06:00	Outdoor	0	9
717	ziemanni	04:00 - 06:00	Outdoor	0	9
718	gambiae	04:00 - 06:00	Outdoor	0	9
719	squamosus	04:00 - 06:00	Outdoor	0	9
720	unknown	04:00 - 06:00	Outdoor	0	9
721	tenebrosus	18:00 - 20:00	Outdoor	0	10
722	funestus	18:00 - 20:00	Outdoor	0	10
723	ziemanni	18:00 - 20:00	Outdoor	0	10
724	gambiae	18:00 - 20:00	Outdoor	0	10
725	squamosus	18:00 - 20:00	Outdoor	0	10
726	unknown	18:00 - 20:00	Outdoor	0	10
727	tenebrosus	20:00 - 22:00	Outdoor	0	10
728	funestus	20:00 - 22:00	Outdoor	0	10
729	ziemanni	20:00 - 22:00	Outdoor	0	10
730	gambiae	20:00 - 22:00	Outdoor	0	10
731	squamosus	20:00 - 22:00	Outdoor	0	10
732	unknown	20:00 - 22:00	Outdoor	0	10
733	tenebrosus	22:00 - 24:00	Outdoor	0	10
734	funestus	22:00 - 24:00	Outdoor	0	10
735	ziemanni	22:00 - 24:00	Outdoor	0	10
736	gambiae	22:00 - 24:00	Outdoor	0	10
737	squamosus	22:00 - 24:00	Outdoor	0	10
738	unknown	22:00 - 24:00	Outdoor	0	10
739	tenebrosus	24:00 - 02:00	Outdoor	0	10
740	funestus	24:00 - 02:00	Outdoor	0	10
741	ziemanni	24:00 - 02:00	Outdoor	0	10
742	gambiae	24:00 - 02:00	Outdoor	0	10
743	squamosus	24:00 - 02:00	Outdoor	0	10
744	unknown	24:00 - 02:00	Outdoor	0	10
745	tenebrosus	02:00 - 04:00	Outdoor	0	10
746	funestus	02:00 - 04:00	Outdoor	0	10
747	ziemanni	02:00 - 04:00	Outdoor	0	10
748	gambiae	02:00 - 04:00	Outdoor	0	10
749	squamosus	02:00 - 04:00	Outdoor	0	10
750	unknown	02:00 - 04:00	Outdoor	0	10
751	tenebrosus	04:00 - 06:00	Outdoor	0	10
752	funestus	04:00 - 06:00	Outdoor	0	10
753	ziemanni	04:00 - 06:00	Outdoor	0	10
754	gambiae	04:00 - 06:00	Outdoor	0	10
755	squamosus	04:00 - 06:00	Outdoor	0	10
756	unknown	04:00 - 06:00	Outdoor	0	10
757	tenebrosus	18:00 - 20:00	Outdoor	0	11
758	funestus	18:00 - 20:00	Outdoor	0	11
759	ziemanni	18:00 - 20:00	Outdoor	0	11
760	gambiae	18:00 - 20:00	Outdoor	0	11
761	squamosus	18:00 - 20:00	Outdoor	0	11
762	unknown	18:00 - 20:00	Outdoor	0	11
763	tenebrosus	20:00 - 22:00	Outdoor	0	11
764	funestus	20:00 - 22:00	Outdoor	0	11
765	ziemanni	20:00 - 22:00	Outdoor	0	11
766	gambiae	20:00 - 22:00	Outdoor	0	11
767	squamosus	20:00 - 22:00	Outdoor	0	11
768	unknown	20:00 - 22:00	Outdoor	0	11
769	tenebrosus	22:00 - 24:00	Outdoor	1	11
770	funestus	22:00 - 24:00	Outdoor	0	11
771	ziemanni	22:00 - 24:00	Outdoor	0	11
772	gambiae	22:00 - 24:00	Outdoor	0	11
773	squamosus	22:00 - 24:00	Outdoor	0	11
774	unknown	22:00 - 24:00	Outdoor	0	11
775	tenebrosus	24:00 - 02:00	Outdoor	0	11
776	funestus	24:00 - 02:00	Outdoor	0	11
777	ziemanni	24:00 - 02:00	Outdoor	0	11
778	gambiae	24:00 - 02:00	Outdoor	0	11
779	squamosus	24:00 - 02:00	Outdoor	0	11
780	unknown	24:00 - 02:00	Outdoor	0	11
781	tenebrosus	02:00 - 04:00	Outdoor	0	11
782	funestus	02:00 - 04:00	Outdoor	0	11
783	ziemanni	02:00 - 04:00	Outdoor	0	11
784	gambiae	02:00 - 04:00	Outdoor	0	11
785	squamosus	02:00 - 04:00	Outdoor	0	11
786	unknown	02:00 - 04:00	Outdoor	0	11
787	tenebrosus	04:00 - 06:00	Outdoor	0	11
788	funestus	04:00 - 06:00	Outdoor	0	11
789	ziemanni	04:00 - 06:00	Outdoor	0	11
790	gambiae	04:00 - 06:00	Outdoor	0	11
791	squamosus	04:00 - 06:00	Outdoor	0	11
792	unknown	04:00 - 06:00	Outdoor	0	11
