# Supplementary material for: Malaria Mosquito Host-Seeking Activity Times in Manhiça District, Rural Mozambique, and the Need to Better Match Entomological Surveillance Strategies to Daylight Cycles
Source: Insects. 2025 Dec 12;16(12):1264. doi: 10.3390/insects16121264 (PMC12734131; doi:10.3390/insects16121264)
Supplement: Supplementary file 1 [file insects-16-01264-s001.zip › Excel S2. SI_Ribangua_data_figS2.csv]

	species	collection_date	trap_type	n	sentinel	n_days	collection_date_2	aggregate_number_id
1	tenebrosus	2020-09	Indoor	0	RIBANGUA	5	2020-09 (n=5)	1
2	funestus	2020-09	Indoor	0	RIBANGUA	5	2020-09 (n=5)	1
3	ziemanni	2020-09	Indoor	0	RIBANGUA	5	2020-09 (n=5)	1
4	gambiae	2020-09	Indoor	0	RIBANGUA	5	2020-09 (n=5)	1
5	squamosus	2020-09	Indoor	0	RIBANGUA	5	2020-09 (n=5)	1
6	unknown	2020-09	Indoor	0	RIBANGUA	5	2020-09 (n=5)	1
7	tenebrosus	2020-10	Indoor	0	RIBANGUA	5	2020-10 (n=5)	1
8	funestus	2020-10	Indoor	0	RIBANGUA	5	2020-10 (n=5)	1
9	ziemanni	2020-10	Indoor	0	RIBANGUA	5	2020-10 (n=5)	1
10	gambiae	2020-10	Indoor	0	RIBANGUA	5	2020-10 (n=5)	1
11	squamosus	2020-10	Indoor	0	RIBANGUA	5	2020-10 (n=5)	1
12	unknown	2020-10	Indoor	0	RIBANGUA	5	2020-10 (n=5)	1
13	tenebrosus	2020-11	Indoor	0	RIBANGUA	21	2020-11 (n=21)	1
14	funestus	2020-11	Indoor	0	RIBANGUA	21	2020-11 (n=21)	1
15	ziemanni	2020-11	Indoor	0	RIBANGUA	21	2020-11 (n=21)	1
16	gambiae	2020-11	Indoor	0	RIBANGUA	21	2020-11 (n=21)	1
17	squamosus	2020-11	Indoor	0	RIBANGUA	21	2020-11 (n=21)	1
18	unknown	2020-11	Indoor	0	RIBANGUA	21	2020-11 (n=21)	1
19	tenebrosus	2020-12	Indoor	0	RIBANGUA	6	2020-12 (n=6)	1
20	funestus	2020-12	Indoor	0	RIBANGUA	6	2020-12 (n=6)	1
21	ziemanni	2020-12	Indoor	0	RIBANGUA	6	2020-12 (n=6)	1
22	gambiae	2020-12	Indoor	0	RIBANGUA	6	2020-12 (n=6)	1
23	squamosus	2020-12	Indoor	0	RIBANGUA	6	2020-12 (n=6)	1
24	unknown	2020-12	Indoor	0	RIBANGUA	6	2020-12 (n=6)	1
25	tenebrosus	2021-02	Indoor	0	RIBANGUA	5	2021-02 (n=5)	1
26	funestus	2021-02	Indoor	0	RIBANGUA	5	2021-02 (n=5)	1
27	ziemanni	2021-02	Indoor	0	RIBANGUA	5	2021-02 (n=5)	1
28	gambiae	2021-02	Indoor	0	RIBANGUA	5	2021-02 (n=5)	1
29	squamosus	2021-02	Indoor	0	RIBANGUA	5	2021-02 (n=5)	1
30	unknown	2021-02	Indoor	0	RIBANGUA	5	2021-02 (n=5)	1
31	tenebrosus	2021-05	Indoor	0	RIBANGUA	10	2021-05 (n=10)	1
32	funestus	2021-05	Indoor	0	RIBANGUA	10	2021-05 (n=10)	1
33	ziemanni	2021-05	Indoor	0	RIBANGUA	10	2021-05 (n=10)	1
34	gambiae	2021-05	Indoor	0	RIBANGUA	10	2021-05 (n=10)	1
35	squamosus	2021-05	Indoor	0	RIBANGUA	10	2021-05 (n=10)	1
36	unknown	2021-05	Indoor	0	RIBANGUA	10	2021-05 (n=10)	1
37	tenebrosus	2021-06	Indoor	0	RIBANGUA	10	2021-06 (n=10)	1
38	funestus	2021-06	Indoor	0	RIBANGUA	10	2021-06 (n=10)	1
39	ziemanni	2021-06	Indoor	0	RIBANGUA	10	2021-06 (n=10)	1
40	gambiae	2021-06	Indoor	0	RIBANGUA	10	2021-06 (n=10)	1
41	squamosus	2021-06	Indoor	0	RIBANGUA	10	2021-06 (n=10)	1
42	unknown	2021-06	Indoor	0	RIBANGUA	10	2021-06 (n=10)	1
43	tenebrosus	2021-07	Indoor	0	RIBANGUA	10	2021-07 (n=10/n=9)	1
44	funestus	2021-07	Indoor	0	RIBANGUA	10	2021-07 (n=10/n=9)	1
45	ziemanni	2021-07	Indoor	0	RIBANGUA	10	2021-07 (n=10/n=9)	1
46	gambiae	2021-07	Indoor	0	RIBANGUA	10	2021-07 (n=10/n=9)	1
47	squamosus	2021-07	Indoor	0	RIBANGUA	10	2021-07 (n=10/n=9)	1
48	unknown	2021-07	Indoor	0	RIBANGUA	10	2021-07 (n=10/n=9)	1
49	tenebrosus	2020-09	Indoor	3	RIBANGUA	5	2020-09 (n=5)	2
50	funestus	2020-09	Indoor	0	RIBANGUA	5	2020-09 (n=5)	2
51	ziemanni	2020-09	Indoor	0	RIBANGUA	5	2020-09 (n=5)	2
52	gambiae	2020-09	Indoor	0	RIBANGUA	5	2020-09 (n=5)	2
53	squamosus	2020-09	Indoor	0	RIBANGUA	5	2020-09 (n=5)	2
54	unknown	2020-09	Indoor	0	RIBANGUA	5	2020-09 (n=5)	2
55	tenebrosus	2020-10	Indoor	0	RIBANGUA	5	2020-10 (n=5)	2
56	funestus	2020-10	Indoor	0	RIBANGUA	5	2020-10 (n=5)	2
57	ziemanni	2020-10	Indoor	0	RIBANGUA	5	2020-10 (n=5)	2
58	gambiae	2020-10	Indoor	0	RIBANGUA	5	2020-10 (n=5)	2
59	squamosus	2020-10	Indoor	0	RIBANGUA	5	2020-10 (n=5)	2
60	unknown	2020-10	Indoor	0	RIBANGUA	5	2020-10 (n=5)	2
61	tenebrosus	2020-11	Indoor	0	RIBANGUA	21	2020-11 (n=21)	2
62	funestus	2020-11	Indoor	0	RIBANGUA	21	2020-11 (n=21)	2
63	ziemanni	2020-11	Indoor	0	RIBANGUA	21	2020-11 (n=21)	2
64	gambiae	2020-11	Indoor	0	RIBANGUA	21	2020-11 (n=21)	2
65	squamosus	2020-11	Indoor	0	RIBANGUA	21	2020-11 (n=21)	2
66	unknown	2020-11	Indoor	0	RIBANGUA	21	2020-11 (n=21)	2
67	tenebrosus	2020-12	Indoor	0	RIBANGUA	6	2020-12 (n=6)	2
68	funestus	2020-12	Indoor	0	RIBANGUA	6	2020-12 (n=6)	2
69	ziemanni	2020-12	Indoor	0	RIBANGUA	6	2020-12 (n=6)	2
70	gambiae	2020-12	Indoor	0	RIBANGUA	6	2020-12 (n=6)	2
71	squamosus	2020-12	Indoor	0	RIBANGUA	6	2020-12 (n=6)	2
72	unknown	2020-12	Indoor	0	RIBANGUA	6	2020-12 (n=6)	2
73	tenebrosus	2021-02	Indoor	0	RIBANGUA	5	2021-02 (n=5)	2
74	funestus	2021-02	Indoor	0	RIBANGUA	5	2021-02 (n=5)	2
75	ziemanni	2021-02	Indoor	0	RIBANGUA	5	2021-02 (n=5)	2
76	gambiae	2021-02	Indoor	1	RIBANGUA	5	2021-02 (n=5)	2
77	squamosus	2021-02	Indoor	0	RIBANGUA	5	2021-02 (n=5)	2
78	unknown	2021-02	Indoor	0	RIBANGUA	5	2021-02 (n=5)	2
79	tenebrosus	2021-05	Indoor	0	RIBANGUA	10	2021-05 (n=10)	2
80	funestus	2021-05	Indoor	0	RIBANGUA	10	2021-05 (n=10)	2
81	ziemanni	2021-05	Indoor	0	RIBANGUA	10	2021-05 (n=10)	2
82	gambiae	2021-05	Indoor	0	RIBANGUA	10	2021-05 (n=10)	2
83	squamosus	2021-05	Indoor	0	RIBANGUA	10	2021-05 (n=10)	2
84	unknown	2021-05	Indoor	0	RIBANGUA	10	2021-05 (n=10)	2
85	tenebrosus	2021-06	Indoor	0	RIBANGUA	10	2021-06 (n=10)	2
86	funestus	2021-06	Indoor	0	RIBANGUA	10	2021-06 (n=10)	2
87	ziemanni	2021-06	Indoor	0	RIBANGUA	10	2021-06 (n=10)	2
88	gambiae	2021-06	Indoor	0	RIBANGUA	10	2021-06 (n=10)	2
89	squamosus	2021-06	Indoor	0	RIBANGUA	10	2021-06 (n=10)	2
90	unknown	2021-06	Indoor	0	RIBANGUA	10	2021-06 (n=10)	2
91	tenebrosus	2021-07	Indoor	0	RIBANGUA	10	2021-07 (n=10/n=9)	2
92	funestus	2021-07	Indoor	0	RIBANGUA	10	2021-07 (n=10/n=9)	2
93	ziemanni	2021-07	Indoor	0	RIBANGUA	10	2021-07 (n=10/n=9)	2
94	gambiae	2021-07	Indoor	0	RIBANGUA	10	2021-07 (n=10/n=9)	2
95	squamosus	2021-07	Indoor	0	RIBANGUA	10	2021-07 (n=10/n=9)	2
96	unknown	2021-07	Indoor	0	RIBANGUA	10	2021-07 (n=10/n=9)	2
97	tenebrosus	2020-09	Indoor	0	RIBANGUA	5	2020-09 (n=5)	3
98	funestus	2020-09	Indoor	0	RIBANGUA	5	2020-09 (n=5)	3
99	ziemanni	2020-09	Indoor	0	RIBANGUA	5	2020-09 (n=5)	3
100	gambiae	2020-09	Indoor	0	RIBANGUA	5	2020-09 (n=5)	3
101	squamosus	2020-09	Indoor	0	RIBANGUA	5	2020-09 (n=5)	3
102	unknown	2020-09	Indoor	0	RIBANGUA	5	2020-09 (n=5)	3
103	tenebrosus	2020-10	Indoor	0	RIBANGUA	5	2020-10 (n=5)	3
104	funestus	2020-10	Indoor	0	RIBANGUA	5	2020-10 (n=5)	3
105	ziemanni	2020-10	Indoor	0	RIBANGUA	5	2020-10 (n=5)	3
106	gambiae	2020-10	Indoor	0	RIBANGUA	5	2020-10 (n=5)	3
107	squamosus	2020-10	Indoor	0	RIBANGUA	5	2020-10 (n=5)	3
108	unknown	2020-10	Indoor	0	RIBANGUA	5	2020-10 (n=5)	3
109	tenebrosus	2020-11	Indoor	1	RIBANGUA	21	2020-11 (n=21)	3
110	funestus	2020-11	Indoor	0	RIBANGUA	21	2020-11 (n=21)	3
111	ziemanni	2020-11	Indoor	0	RIBANGUA	21	2020-11 (n=21)	3
112	gambiae	2020-11	Indoor	0	RIBANGUA	21	2020-11 (n=21)	3
113	squamosus	2020-11	Indoor	0	RIBANGUA	21	2020-11 (n=21)	3
114	unknown	2020-11	Indoor	0	RIBANGUA	21	2020-11 (n=21)	3
115	tenebrosus	2020-12	Indoor	1	RIBANGUA	6	2020-12 (n=6)	3
116	funestus	2020-12	Indoor	0	RIBANGUA	6	2020-12 (n=6)	3
117	ziemanni	2020-12	Indoor	0	RIBANGUA	6	2020-12 (n=6)	3
118	gambiae	2020-12	Indoor	0	RIBANGUA	6	2020-12 (n=6)	3
119	squamosus	2020-12	Indoor	0	RIBANGUA	6	2020-12 (n=6)	3
120	unknown	2020-12	Indoor	1	RIBANGUA	6	2020-12 (n=6)	3
121	tenebrosus	2021-02	Indoor	0	RIBANGUA	5	2021-02 (n=5)	3
122	funestus	2021-02	Indoor	0	RIBANGUA	5	2021-02 (n=5)	3
123	ziemanni	2021-02	Indoor	0	RIBANGUA	5	2021-02 (n=5)	3
124	gambiae	2021-02	Indoor	0	RIBANGUA	5	2021-02 (n=5)	3
125	squamosus	2021-02	Indoor	0	RIBANGUA	5	2021-02 (n=5)	3
126	unknown	2021-02	Indoor	0	RIBANGUA	5	2021-02 (n=5)	3
127	tenebrosus	2021-05	Indoor	0	RIBANGUA	10	2021-05 (n=10)	3
128	funestus	2021-05	Indoor	0	RIBANGUA	10	2021-05 (n=10)	3
129	ziemanni	2021-05	Indoor	0	RIBANGUA	10	2021-05 (n=10)	3
130	gambiae	2021-05	Indoor	0	RIBANGUA	10	2021-05 (n=10)	3
131	squamosus	2021-05	Indoor	0	RIBANGUA	10	2021-05 (n=10)	3
132	unknown	2021-05	Indoor	0	RIBANGUA	10	2021-05 (n=10)	3
133	tenebrosus	2021-06	Indoor	0	RIBANGUA	10	2021-06 (n=10)	3
134	funestus	2021-06	Indoor	0	RIBANGUA	10	2021-06 (n=10)	3
135	ziemanni	2021-06	Indoor	0	RIBANGUA	10	2021-06 (n=10)	3
136	gambiae	2021-06	Indoor	0	RIBANGUA	10	2021-06 (n=10)	3
137	squamosus	2021-06	Indoor	0	RIBANGUA	10	2021-06 (n=10)	3
138	unknown	2021-06	Indoor	0	RIBANGUA	10	2021-06 (n=10)	3
139	tenebrosus	2021-07	Indoor	0	RIBANGUA	10	2021-07 (n=10/n=9)	3
140	funestus	2021-07	Indoor	0	RIBANGUA	10	2021-07 (n=10/n=9)	3
141	ziemanni	2021-07	Indoor	0	RIBANGUA	10	2021-07 (n=10/n=9)	3
142	gambiae	2021-07	Indoor	0	RIBANGUA	10	2021-07 (n=10/n=9)	3
143	squamosus	2021-07	Indoor	0	RIBANGUA	10	2021-07 (n=10/n=9)	3
144	unknown	2021-07	Indoor	0	RIBANGUA	10	2021-07 (n=10/n=9)	3
145	tenebrosus	2020-09	Indoor	0	RIBANGUA	5	2020-09 (n=5)	4
146	funestus	2020-09	Indoor	0	RIBANGUA	5	2020-09 (n=5)	4
147	ziemanni	2020-09	Indoor	0	RIBANGUA	5	2020-09 (n=5)	4
148	gambiae	2020-09	Indoor	0	RIBANGUA	5	2020-09 (n=5)	4
149	squamosus	2020-09	Indoor	0	RIBANGUA	5	2020-09 (n=5)	4
150	unknown	2020-09	Indoor	0	RIBANGUA	5	2020-09 (n=5)	4
151	tenebrosus	2020-10	Indoor	0	RIBANGUA	5	2020-10 (n=5)	4
152	funestus	2020-10	Indoor	0	RIBANGUA	5	2020-10 (n=5)	4
153	ziemanni	2020-10	Indoor	0	RIBANGUA	5	2020-10 (n=5)	4
154	gambiae	2020-10	Indoor	0	RIBANGUA	5	2020-10 (n=5)	4
155	squamosus	2020-10	Indoor	0	RIBANGUA	5	2020-10 (n=5)	4
156	unknown	2020-10	Indoor	0	RIBANGUA	5	2020-10 (n=5)	4
157	tenebrosus	2020-11	Indoor	0	RIBANGUA	21	2020-11 (n=21)	4
158	funestus	2020-11	Indoor	0	RIBANGUA	21	2020-11 (n=21)	4
159	ziemanni	2020-11	Indoor	0	RIBANGUA	21	2020-11 (n=21)	4
160	gambiae	2020-11	Indoor	0	RIBANGUA	21	2020-11 (n=21)	4
161	squamosus	2020-11	Indoor	0	RIBANGUA	21	2020-11 (n=21)	4
162	unknown	2020-11	Indoor	0	RIBANGUA	21	2020-11 (n=21)	4
163	tenebrosus	2020-12	Indoor	0	RIBANGUA	6	2020-12 (n=6)	4
164	funestus	2020-12	Indoor	0	RIBANGUA	6	2020-12 (n=6)	4
165	ziemanni	2020-12	Indoor	0	RIBANGUA	6	2020-12 (n=6)	4
166	gambiae	2020-12	Indoor	0	RIBANGUA	6	2020-12 (n=6)	4
167	squamosus	2020-12	Indoor	0	RIBANGUA	6	2020-12 (n=6)	4
168	unknown	2020-12	Indoor	0	RIBANGUA	6	2020-12 (n=6)	4
169	tenebrosus	2021-02	Indoor	0	RIBANGUA	5	2021-02 (n=5)	4
170	funestus	2021-02	Indoor	0	RIBANGUA	5	2021-02 (n=5)	4
171	ziemanni	2021-02	Indoor	0	RIBANGUA	5	2021-02 (n=5)	4
172	gambiae	2021-02	Indoor	0	RIBANGUA	5	2021-02 (n=5)	4
173	squamosus	2021-02	Indoor	0	RIBANGUA	5	2021-02 (n=5)	4
174	unknown	2021-02	Indoor	0	RIBANGUA	5	2021-02 (n=5)	4
175	tenebrosus	2021-05	Indoor	0	RIBANGUA	10	2021-05 (n=10)	4
176	funestus	2021-05	Indoor	0	RIBANGUA	10	2021-05 (n=10)	4
177	ziemanni	2021-05	Indoor	1	RIBANGUA	10	2021-05 (n=10)	4
178	gambiae	2021-05	Indoor	0	RIBANGUA	10	2021-05 (n=10)	4
179	squamosus	2021-05	Indoor	0	RIBANGUA	10	2021-05 (n=10)	4
180	unknown	2021-05	Indoor	0	RIBANGUA	10	2021-05 (n=10)	4
181	tenebrosus	2021-06	Indoor	0	RIBANGUA	10	2021-06 (n=10)	4
182	funestus	2021-06	Indoor	0	RIBANGUA	10	2021-06 (n=10)	4
183	ziemanni	2021-06	Indoor	0	RIBANGUA	10	2021-06 (n=10)	4
184	gambiae	2021-06	Indoor	0	RIBANGUA	10	2021-06 (n=10)	4
185	squamosus	2021-06	Indoor	0	RIBANGUA	10	2021-06 (n=10)	4
186	unknown	2021-06	Indoor	0	RIBANGUA	10	2021-06 (n=10)	4
187	tenebrosus	2021-07	Indoor	0	RIBANGUA	10	2021-07 (n=10/n=9)	4
188	funestus	2021-07	Indoor	0	RIBANGUA	10	2021-07 (n=10/n=9)	4
189	ziemanni	2021-07	Indoor	0	RIBANGUA	10	2021-07 (n=10/n=9)	4
190	gambiae	2021-07	Indoor	0	RIBANGUA	10	2021-07 (n=10/n=9)	4
191	squamosus	2021-07	Indoor	0	RIBANGUA	10	2021-07 (n=10/n=9)	4
192	unknown	2021-07	Indoor	0	RIBANGUA	10	2021-07 (n=10/n=9)	4
193	tenebrosus	2020-09	Indoor	0	RIBANGUA	5	2020-09 (n=5)	5
194	funestus	2020-09	Indoor	0	RIBANGUA	5	2020-09 (n=5)	5
195	ziemanni	2020-09	Indoor	0	RIBANGUA	5	2020-09 (n=5)	5
196	gambiae	2020-09	Indoor	0	RIBANGUA	5	2020-09 (n=5)	5
197	squamosus	2020-09	Indoor	0	RIBANGUA	5	2020-09 (n=5)	5
198	unknown	2020-09	Indoor	0	RIBANGUA	5	2020-09 (n=5)	5
199	tenebrosus	2020-10	Indoor	0	RIBANGUA	5	2020-10 (n=5)	5
200	funestus	2020-10	Indoor	0	RIBANGUA	5	2020-10 (n=5)	5
201	ziemanni	2020-10	Indoor	0	RIBANGUA	5	2020-10 (n=5)	5
202	gambiae	2020-10	Indoor	0	RIBANGUA	5	2020-10 (n=5)	5
203	squamosus	2020-10	Indoor	0	RIBANGUA	5	2020-10 (n=5)	5
204	unknown	2020-10	Indoor	0	RIBANGUA	5	2020-10 (n=5)	5
205	tenebrosus	2020-11	Indoor	0	RIBANGUA	21	2020-11 (n=21)	5
206	funestus	2020-11	Indoor	0	RIBANGUA	21	2020-11 (n=21)	5
207	ziemanni	2020-11	Indoor	0	RIBANGUA	21	2020-11 (n=21)	5
208	gambiae	2020-11	Indoor	0	RIBANGUA	21	2020-11 (n=21)	5
209	squamosus	2020-11	Indoor	0	RIBANGUA	21	2020-11 (n=21)	5
210	unknown	2020-11	Indoor	0	RIBANGUA	21	2020-11 (n=21)	5
211	tenebrosus	2020-12	Indoor	0	RIBANGUA	6	2020-12 (n=6)	5
212	funestus	2020-12	Indoor	0	RIBANGUA	6	2020-12 (n=6)	5
213	ziemanni	2020-12	Indoor	0	RIBANGUA	6	2020-12 (n=6)	5
214	gambiae	2020-12	Indoor	0	RIBANGUA	6	2020-12 (n=6)	5
215	squamosus	2020-12	Indoor	0	RIBANGUA	6	2020-12 (n=6)	5
216	unknown	2020-12	Indoor	0	RIBANGUA	6	2020-12 (n=6)	5
217	tenebrosus	2021-02	Indoor	0	RIBANGUA	5	2021-02 (n=5)	5
218	funestus	2021-02	Indoor	0	RIBANGUA	5	2021-02 (n=5)	5
219	ziemanni	2021-02	Indoor	0	RIBANGUA	5	2021-02 (n=5)	5
220	gambiae	2021-02	Indoor	0	RIBANGUA	5	2021-02 (n=5)	5
221	squamosus	2021-02	Indoor	0	RIBANGUA	5	2021-02 (n=5)	5
222	unknown	2021-02	Indoor	0	RIBANGUA	5	2021-02 (n=5)	5
223	tenebrosus	2021-05	Indoor	0	RIBANGUA	10	2021-05 (n=10)	5
224	funestus	2021-05	Indoor	0	RIBANGUA	10	2021-05 (n=10)	5
225	ziemanni	2021-05	Indoor	0	RIBANGUA	10	2021-05 (n=10)	5
226	gambiae	2021-05	Indoor	0	RIBANGUA	10	2021-05 (n=10)	5
227	squamosus	2021-05	Indoor	0	RIBANGUA	10	2021-05 (n=10)	5
228	unknown	2021-05	Indoor	0	RIBANGUA	10	2021-05 (n=10)	5
229	tenebrosus	2021-06	Indoor	0	RIBANGUA	10	2021-06 (n=10)	5
230	funestus	2021-06	Indoor	0	RIBANGUA	10	2021-06 (n=10)	5
231	ziemanni	2021-06	Indoor	0	RIBANGUA	10	2021-06 (n=10)	5
232	gambiae	2021-06	Indoor	0	RIBANGUA	10	2021-06 (n=10)	5
233	squamosus	2021-06	Indoor	0	RIBANGUA	10	2021-06 (n=10)	5
234	unknown	2021-06	Indoor	0	RIBANGUA	10	2021-06 (n=10)	5
235	tenebrosus	2021-07	Indoor	0	RIBANGUA	10	2021-07 (n=10/n=9)	5
236	funestus	2021-07	Indoor	0	RIBANGUA	10	2021-07 (n=10/n=9)	5
237	ziemanni	2021-07	Indoor	0	RIBANGUA	10	2021-07 (n=10/n=9)	5
238	gambiae	2021-07	Indoor	0	RIBANGUA	10	2021-07 (n=10/n=9)	5
239	squamosus	2021-07	Indoor	0	RIBANGUA	10	2021-07 (n=10/n=9)	5
240	unknown	2021-07	Indoor	0	RIBANGUA	10	2021-07 (n=10/n=9)	5
241	tenebrosus	2020-09	Indoor	0	RIBANGUA	5	2020-09 (n=5)	6
242	funestus	2020-09	Indoor	0	RIBANGUA	5	2020-09 (n=5)	6
243	ziemanni	2020-09	Indoor	0	RIBANGUA	5	2020-09 (n=5)	6
244	gambiae	2020-09	Indoor	0	RIBANGUA	5	2020-09 (n=5)	6
245	squamosus	2020-09	Indoor	0	RIBANGUA	5	2020-09 (n=5)	6
246	unknown	2020-09	Indoor	0	RIBANGUA	5	2020-09 (n=5)	6
247	tenebrosus	2020-10	Indoor	0	RIBANGUA	5	2020-10 (n=5)	6
248	funestus	2020-10	Indoor	0	RIBANGUA	5	2020-10 (n=5)	6
249	ziemanni	2020-10	Indoor	0	RIBANGUA	5	2020-10 (n=5)	6
250	gambiae	2020-10	Indoor	0	RIBANGUA	5	2020-10 (n=5)	6
251	squamosus	2020-10	Indoor	0	RIBANGUA	5	2020-10 (n=5)	6
252	unknown	2020-10	Indoor	0	RIBANGUA	5	2020-10 (n=5)	6
253	tenebrosus	2020-11	Indoor	0	RIBANGUA	21	2020-11 (n=21)	6
254	funestus	2020-11	Indoor	0	RIBANGUA	21	2020-11 (n=21)	6
255	ziemanni	2020-11	Indoor	0	RIBANGUA	21	2020-11 (n=21)	6
256	gambiae	2020-11	Indoor	0	RIBANGUA	21	2020-11 (n=21)	6
257	squamosus	2020-11	Indoor	0	RIBANGUA	21	2020-11 (n=21)	6
258	unknown	2020-11	Indoor	0	RIBANGUA	21	2020-11 (n=21)	6
259	tenebrosus	2020-12	Indoor	0	RIBANGUA	6	2020-12 (n=6)	6
260	funestus	2020-12	Indoor	0	RIBANGUA	6	2020-12 (n=6)	6
261	ziemanni	2020-12	Indoor	0	RIBANGUA	6	2020-12 (n=6)	6
262	gambiae	2020-12	Indoor	0	RIBANGUA	6	2020-12 (n=6)	6
263	squamosus	2020-12	Indoor	0	RIBANGUA	6	2020-12 (n=6)	6
264	unknown	2020-12	Indoor	0	RIBANGUA	6	2020-12 (n=6)	6
265	tenebrosus	2021-02	Indoor	0	RIBANGUA	5	2021-02 (n=5)	6
266	funestus	2021-02	Indoor	0	RIBANGUA	5	2021-02 (n=5)	6
267	ziemanni	2021-02	Indoor	0	RIBANGUA	5	2021-02 (n=5)	6
268	gambiae	2021-02	Indoor	0	RIBANGUA	5	2021-02 (n=5)	6
269	squamosus	2021-02	Indoor	0	RIBANGUA	5	2021-02 (n=5)	6
270	unknown	2021-02	Indoor	0	RIBANGUA	5	2021-02 (n=5)	6
271	tenebrosus	2021-05	Indoor	0	RIBANGUA	10	2021-05 (n=10)	6
272	funestus	2021-05	Indoor	0	RIBANGUA	10	2021-05 (n=10)	6
273	ziemanni	2021-05	Indoor	0	RIBANGUA	10	2021-05 (n=10)	6
274	gambiae	2021-05	Indoor	0	RIBANGUA	10	2021-05 (n=10)	6
275	squamosus	2021-05	Indoor	0	RIBANGUA	10	2021-05 (n=10)	6
276	unknown	2021-05	Indoor	0	RIBANGUA	10	2021-05 (n=10)	6
277	tenebrosus	2021-06	Indoor	0	RIBANGUA	10	2021-06 (n=10)	6
278	funestus	2021-06	Indoor	0	RIBANGUA	10	2021-06 (n=10)	6
279	ziemanni	2021-06	Indoor	0	RIBANGUA	10	2021-06 (n=10)	6
280	gambiae	2021-06	Indoor	0	RIBANGUA	10	2021-06 (n=10)	6
281	squamosus	2021-06	Indoor	0	RIBANGUA	10	2021-06 (n=10)	6
282	unknown	2021-06	Indoor	0	RIBANGUA	10	2021-06 (n=10)	6
283	tenebrosus	2021-07	Indoor	0	RIBANGUA	10	2021-07 (n=10/n=9)	6
284	funestus	2021-07	Indoor	0	RIBANGUA	10	2021-07 (n=10/n=9)	6
285	ziemanni	2021-07	Indoor	0	RIBANGUA	10	2021-07 (n=10/n=9)	6
286	gambiae	2021-07	Indoor	0	RIBANGUA	10	2021-07 (n=10/n=9)	6
287	squamosus	2021-07	Indoor	0	RIBANGUA	10	2021-07 (n=10/n=9)	6
288	unknown	2021-07	Indoor	0	RIBANGUA	10	2021-07 (n=10/n=9)	6
289	tenebrosus	2020-09	Indoor	0	RIBANGUA	5	2020-09 (n=5)	7
290	funestus	2020-09	Indoor	0	RIBANGUA	5	2020-09 (n=5)	7
291	ziemanni	2020-09	Indoor	0	RIBANGUA	5	2020-09 (n=5)	7
292	gambiae	2020-09	Indoor	0	RIBANGUA	5	2020-09 (n=5)	7
293	squamosus	2020-09	Indoor	0	RIBANGUA	5	2020-09 (n=5)	7
294	unknown	2020-09	Indoor	0	RIBANGUA	5	2020-09 (n=5)	7
295	tenebrosus	2020-10	Indoor	0	RIBANGUA	5	2020-10 (n=5)	7
296	funestus	2020-10	Indoor	0	RIBANGUA	5	2020-10 (n=5)	7
297	ziemanni	2020-10	Indoor	0	RIBANGUA	5	2020-10 (n=5)	7
298	gambiae	2020-10	Indoor	0	RIBANGUA	5	2020-10 (n=5)	7
299	squamosus	2020-10	Indoor	0	RIBANGUA	5	2020-10 (n=5)	7
300	unknown	2020-10	Indoor	0	RIBANGUA	5	2020-10 (n=5)	7
301	tenebrosus	2020-11	Indoor	0	RIBANGUA	21	2020-11 (n=21)	7
302	funestus	2020-11	Indoor	0	RIBANGUA	21	2020-11 (n=21)	7
303	ziemanni	2020-11	Indoor	0	RIBANGUA	21	2020-11 (n=21)	7
304	gambiae	2020-11	Indoor	0	RIBANGUA	21	2020-11 (n=21)	7
305	squamosus	2020-11	Indoor	0	RIBANGUA	21	2020-11 (n=21)	7
306	unknown	2020-11	Indoor	0	RIBANGUA	21	2020-11 (n=21)	7
307	tenebrosus	2020-12	Indoor	0	RIBANGUA	6	2020-12 (n=6)	7
308	funestus	2020-12	Indoor	0	RIBANGUA	6	2020-12 (n=6)	7
309	ziemanni	2020-12	Indoor	0	RIBANGUA	6	2020-12 (n=6)	7
310	gambiae	2020-12	Indoor	0	RIBANGUA	6	2020-12 (n=6)	7
311	squamosus	2020-12	Indoor	0	RIBANGUA	6	2020-12 (n=6)	7
312	unknown	2020-12	Indoor	0	RIBANGUA	6	2020-12 (n=6)	7
313	tenebrosus	2021-02	Indoor	0	RIBANGUA	5	2021-02 (n=5)	7
314	funestus	2021-02	Indoor	0	RIBANGUA	5	2021-02 (n=5)	7
315	ziemanni	2021-02	Indoor	0	RIBANGUA	5	2021-02 (n=5)	7
316	gambiae	2021-02	Indoor	0	RIBANGUA	5	2021-02 (n=5)	7
317	squamosus	2021-02	Indoor	0	RIBANGUA	5	2021-02 (n=5)	7
318	unknown	2021-02	Indoor	0	RIBANGUA	5	2021-02 (n=5)	7
319	tenebrosus	2021-05	Indoor	0	RIBANGUA	10	2021-05 (n=10)	7
320	funestus	2021-05	Indoor	0	RIBANGUA	10	2021-05 (n=10)	7
321	ziemanni	2021-05	Indoor	0	RIBANGUA	10	2021-05 (n=10)	7
322	gambiae	2021-05	Indoor	0	RIBANGUA	10	2021-05 (n=10)	7
323	squamosus	2021-05	Indoor	0	RIBANGUA	10	2021-05 (n=10)	7
324	unknown	2021-05	Indoor	0	RIBANGUA	10	2021-05 (n=10)	7
325	tenebrosus	2021-06	Indoor	0	RIBANGUA	10	2021-06 (n=10)	7
326	funestus	2021-06	Indoor	0	RIBANGUA	10	2021-06 (n=10)	7
327	ziemanni	2021-06	Indoor	0	RIBANGUA	10	2021-06 (n=10)	7
328	gambiae	2021-06	Indoor	0	RIBANGUA	10	2021-06 (n=10)	7
329	squamosus	2021-06	Indoor	0	RIBANGUA	10	2021-06 (n=10)	7
330	unknown	2021-06	Indoor	0	RIBANGUA	10	2021-06 (n=10)	7
331	tenebrosus	2021-07	Indoor	0	RIBANGUA	10	2021-07 (n=10/n=9)	7
332	funestus	2021-07	Indoor	0	RIBANGUA	10	2021-07 (n=10/n=9)	7
333	ziemanni	2021-07	Indoor	0	RIBANGUA	10	2021-07 (n=10/n=9)	7
334	gambiae	2021-07	Indoor	0	RIBANGUA	10	2021-07 (n=10/n=9)	7
335	squamosus	2021-07	Indoor	0	RIBANGUA	10	2021-07 (n=10/n=9)	7
336	unknown	2021-07	Indoor	0	RIBANGUA	10	2021-07 (n=10/n=9)	7
337	tenebrosus	2020-09	Indoor	0	RIBANGUA	5	2020-09 (n=5)	8
338	funestus	2020-09	Indoor	0	RIBANGUA	5	2020-09 (n=5)	8
339	ziemanni	2020-09	Indoor	0	RIBANGUA	5	2020-09 (n=5)	8
340	gambiae	2020-09	Indoor	0	RIBANGUA	5	2020-09 (n=5)	8
341	squamosus	2020-09	Indoor	0	RIBANGUA	5	2020-09 (n=5)	8
342	unknown	2020-09	Indoor	0	RIBANGUA	5	2020-09 (n=5)	8
343	tenebrosus	2020-10	Indoor	0	RIBANGUA	5	2020-10 (n=5)	8
344	funestus	2020-10	Indoor	0	RIBANGUA	5	2020-10 (n=5)	8
345	ziemanni	2020-10	Indoor	0	RIBANGUA	5	2020-10 (n=5)	8
346	gambiae	2020-10	Indoor	0	RIBANGUA	5	2020-10 (n=5)	8
347	squamosus	2020-10	Indoor	0	RIBANGUA	5	2020-10 (n=5)	8
348	unknown	2020-10	Indoor	0	RIBANGUA	5	2020-10 (n=5)	8
349	tenebrosus	2020-11	Indoor	0	RIBANGUA	21	2020-11 (n=21)	8
350	funestus	2020-11	Indoor	0	RIBANGUA	21	2020-11 (n=21)	8
351	ziemanni	2020-11	Indoor	0	RIBANGUA	21	2020-11 (n=21)	8
352	gambiae	2020-11	Indoor	0	RIBANGUA	21	2020-11 (n=21)	8
353	squamosus	2020-11	Indoor	0	RIBANGUA	21	2020-11 (n=21)	8
354	unknown	2020-11	Indoor	0	RIBANGUA	21	2020-11 (n=21)	8
355	tenebrosus	2020-12	Indoor	0	RIBANGUA	6	2020-12 (n=6)	8
356	funestus	2020-12	Indoor	0	RIBANGUA	6	2020-12 (n=6)	8
357	ziemanni	2020-12	Indoor	0	RIBANGUA	6	2020-12 (n=6)	8
358	gambiae	2020-12	Indoor	0	RIBANGUA	6	2020-12 (n=6)	8
359	squamosus	2020-12	Indoor	0	RIBANGUA	6	2020-12 (n=6)	8
360	unknown	2020-12	Indoor	0	RIBANGUA	6	2020-12 (n=6)	8
361	tenebrosus	2021-02	Indoor	0	RIBANGUA	5	2021-02 (n=5)	8
362	funestus	2021-02	Indoor	0	RIBANGUA	5	2021-02 (n=5)	8
363	ziemanni	2021-02	Indoor	0	RIBANGUA	5	2021-02 (n=5)	8
364	gambiae	2021-02	Indoor	0	RIBANGUA	5	2021-02 (n=5)	8
365	squamosus	2021-02	Indoor	0	RIBANGUA	5	2021-02 (n=5)	8
366	unknown	2021-02	Indoor	0	RIBANGUA	5	2021-02 (n=5)	8
367	tenebrosus	2021-05	Indoor	0	RIBANGUA	10	2021-05 (n=10)	8
368	funestus	2021-05	Indoor	0	RIBANGUA	10	2021-05 (n=10)	8
369	ziemanni	2021-05	Indoor	0	RIBANGUA	10	2021-05 (n=10)	8
370	gambiae	2021-05	Indoor	0	RIBANGUA	10	2021-05 (n=10)	8
371	squamosus	2021-05	Indoor	0	RIBANGUA	10	2021-05 (n=10)	8
372	unknown	2021-05	Indoor	0	RIBANGUA	10	2021-05 (n=10)	8
373	tenebrosus	2021-06	Indoor	0	RIBANGUA	10	2021-06 (n=10)	8
374	funestus	2021-06	Indoor	0	RIBANGUA	10	2021-06 (n=10)	8
375	ziemanni	2021-06	Indoor	0	RIBANGUA	10	2021-06 (n=10)	8
376	gambiae	2021-06	Indoor	0	RIBANGUA	10	2021-06 (n=10)	8
377	squamosus	2021-06	Indoor	0	RIBANGUA	10	2021-06 (n=10)	8
378	unknown	2021-06	Indoor	0	RIBANGUA	10	2021-06 (n=10)	8
379	tenebrosus	2021-07	Indoor	0	RIBANGUA	10	2021-07 (n=10/n=9)	8
380	funestus	2021-07	Indoor	0	RIBANGUA	10	2021-07 (n=10/n=9)	8
381	ziemanni	2021-07	Indoor	0	RIBANGUA	10	2021-07 (n=10/n=9)	8
382	gambiae	2021-07	Indoor	0	RIBANGUA	10	2021-07 (n=10/n=9)	8
383	squamosus	2021-07	Indoor	0	RIBANGUA	10	2021-07 (n=10/n=9)	8
384	unknown	2021-07	Indoor	0	RIBANGUA	10	2021-07 (n=10/n=9)	8
385	tenebrosus	2020-09	Indoor	0	RIBANGUA	5	2020-09 (n=5)	9
386	funestus	2020-09	Indoor	0	RIBANGUA	5	2020-09 (n=5)	9
387	ziemanni	2020-09	Indoor	0	RIBANGUA	5	2020-09 (n=5)	9
388	gambiae	2020-09	Indoor	0	RIBANGUA	5	2020-09 (n=5)	9
389	squamosus	2020-09	Indoor	0	RIBANGUA	5	2020-09 (n=5)	9
390	unknown	2020-09	Indoor	0	RIBANGUA	5	2020-09 (n=5)	9
391	tenebrosus	2020-10	Indoor	0	RIBANGUA	5	2020-10 (n=5)	9
392	funestus	2020-10	Indoor	0	RIBANGUA	5	2020-10 (n=5)	9
393	ziemanni	2020-10	Indoor	0	RIBANGUA	5	2020-10 (n=5)	9
394	gambiae	2020-10	Indoor	0	RIBANGUA	5	2020-10 (n=5)	9
395	squamosus	2020-10	Indoor	0	RIBANGUA	5	2020-10 (n=5)	9
396	unknown	2020-10	Indoor	0	RIBANGUA	5	2020-10 (n=5)	9
397	tenebrosus	2020-11	Indoor	0	RIBANGUA	21	2020-11 (n=21)	9
398	funestus	2020-11	Indoor	0	RIBANGUA	21	2020-11 (n=21)	9
399	ziemanni	2020-11	Indoor	0	RIBANGUA	21	2020-11 (n=21)	9
400	gambiae	2020-11	Indoor	0	RIBANGUA	21	2020-11 (n=21)	9
401	squamosus	2020-11	Indoor	0	RIBANGUA	21	2020-11 (n=21)	9
402	unknown	2020-11	Indoor	0	RIBANGUA	21	2020-11 (n=21)	9
403	tenebrosus	2020-12	Indoor	0	RIBANGUA	6	2020-12 (n=6)	9
404	funestus	2020-12	Indoor	0	RIBANGUA	6	2020-12 (n=6)	9
405	ziemanni	2020-12	Indoor	0	RIBANGUA	6	2020-12 (n=6)	9
406	gambiae	2020-12	Indoor	0	RIBANGUA	6	2020-12 (n=6)	9
407	squamosus	2020-12	Indoor	0	RIBANGUA	6	2020-12 (n=6)	9
408	unknown	2020-12	Indoor	0	RIBANGUA	6	2020-12 (n=6)	9
409	tenebrosus	2021-02	Indoor	0	RIBANGUA	5	2021-02 (n=5)	9
410	funestus	2021-02	Indoor	0	RIBANGUA	5	2021-02 (n=5)	9
411	ziemanni	2021-02	Indoor	0	RIBANGUA	5	2021-02 (n=5)	9
412	gambiae	2021-02	Indoor	0	RIBANGUA	5	2021-02 (n=5)	9
413	squamosus	2021-02	Indoor	0	RIBANGUA	5	2021-02 (n=5)	9
414	unknown	2021-02	Indoor	0	RIBANGUA	5	2021-02 (n=5)	9
415	tenebrosus	2021-05	Indoor	0	RIBANGUA	10	2021-05 (n=10)	9
416	funestus	2021-05	Indoor	0	RIBANGUA	10	2021-05 (n=10)	9
417	ziemanni	2021-05	Indoor	0	RIBANGUA	10	2021-05 (n=10)	9
418	gambiae	2021-05	Indoor	0	RIBANGUA	10	2021-05 (n=10)	9
419	squamosus	2021-05	Indoor	0	RIBANGUA	10	2021-05 (n=10)	9
420	unknown	2021-05	Indoor	0	RIBANGUA	10	2021-05 (n=10)	9
421	tenebrosus	2021-06	Indoor	0	RIBANGUA	10	2021-06 (n=10)	9
422	funestus	2021-06	Indoor	0	RIBANGUA	10	2021-06 (n=10)	9
423	ziemanni	2021-06	Indoor	0	RIBANGUA	10	2021-06 (n=10)	9
424	gambiae	2021-06	Indoor	0	RIBANGUA	10	2021-06 (n=10)	9
425	squamosus	2021-06	Indoor	0	RIBANGUA	10	2021-06 (n=10)	9
426	unknown	2021-06	Indoor	0	RIBANGUA	10	2021-06 (n=10)	9
427	tenebrosus	2021-07	Indoor	0	RIBANGUA	10	2021-07 (n=10/n=9)	9
428	funestus	2021-07	Indoor	0	RIBANGUA	10	2021-07 (n=10/n=9)	9
429	ziemanni	2021-07	Indoor	0	RIBANGUA	10	2021-07 (n=10/n=9)	9
430	gambiae	2021-07	Indoor	0	RIBANGUA	10	2021-07 (n=10/n=9)	9
431	squamosus	2021-07	Indoor	0	RIBANGUA	10	2021-07 (n=10/n=9)	9
432	unknown	2021-07	Indoor	0	RIBANGUA	10	2021-07 (n=10/n=9)	9
433	tenebrosus	2020-09	Indoor	0	RIBANGUA	5	2020-09 (n=5)	10
434	funestus	2020-09	Indoor	0	RIBANGUA	5	2020-09 (n=5)	10
435	ziemanni	2020-09	Indoor	0	RIBANGUA	5	2020-09 (n=5)	10
436	gambiae	2020-09	Indoor	0	RIBANGUA	5	2020-09 (n=5)	10
437	squamosus	2020-09	Indoor	0	RIBANGUA	5	2020-09 (n=5)	10
438	unknown	2020-09	Indoor	0	RIBANGUA	5	2020-09 (n=5)	10
439	tenebrosus	2020-10	Indoor	0	RIBANGUA	5	2020-10 (n=5)	10
440	funestus	2020-10	Indoor	0	RIBANGUA	5	2020-10 (n=5)	10
441	ziemanni	2020-10	Indoor	0	RIBANGUA	5	2020-10 (n=5)	10
442	gambiae	2020-10	Indoor	0	RIBANGUA	5	2020-10 (n=5)	10
443	squamosus	2020-10	Indoor	0	RIBANGUA	5	2020-10 (n=5)	10
444	unknown	2020-10	Indoor	0	RIBANGUA	5	2020-10 (n=5)	10
445	tenebrosus	2020-11	Indoor	0	RIBANGUA	21	2020-11 (n=21)	10
446	funestus	2020-11	Indoor	0	RIBANGUA	21	2020-11 (n=21)	10
447	ziemanni	2020-11	Indoor	0	RIBANGUA	21	2020-11 (n=21)	10
448	gambiae	2020-11	Indoor	0	RIBANGUA	21	2020-11 (n=21)	10
449	squamosus	2020-11	Indoor	0	RIBANGUA	21	2020-11 (n=21)	10
450	unknown	2020-11	Indoor	0	RIBANGUA	21	2020-11 (n=21)	10
451	tenebrosus	2020-12	Indoor	0	RIBANGUA	6	2020-12 (n=6)	10
452	funestus	2020-12	Indoor	0	RIBANGUA	6	2020-12 (n=6)	10
453	ziemanni	2020-12	Indoor	0	RIBANGUA	6	2020-12 (n=6)	10
454	gambiae	2020-12	Indoor	0	RIBANGUA	6	2020-12 (n=6)	10
455	squamosus	2020-12	Indoor	0	RIBANGUA	6	2020-12 (n=6)	10
456	unknown	2020-12	Indoor	0	RIBANGUA	6	2020-12 (n=6)	10
457	tenebrosus	2021-02	Indoor	0	RIBANGUA	5	2021-02 (n=5)	10
458	funestus	2021-02	Indoor	0	RIBANGUA	5	2021-02 (n=5)	10
459	ziemanni	2021-02	Indoor	0	RIBANGUA	5	2021-02 (n=5)	10
460	gambiae	2021-02	Indoor	0	RIBANGUA	5	2021-02 (n=5)	10
461	squamosus	2021-02	Indoor	0	RIBANGUA	5	2021-02 (n=5)	10
462	unknown	2021-02	Indoor	0	RIBANGUA	5	2021-02 (n=5)	10
463	tenebrosus	2021-05	Indoor	0	RIBANGUA	10	2021-05 (n=10)	10
464	funestus	2021-05	Indoor	0	RIBANGUA	10	2021-05 (n=10)	10
465	ziemanni	2021-05	Indoor	0	RIBANGUA	10	2021-05 (n=10)	10
466	gambiae	2021-05	Indoor	0	RIBANGUA	10	2021-05 (n=10)	10
467	squamosus	2021-05	Indoor	0	RIBANGUA	10	2021-05 (n=10)	10
468	unknown	2021-05	Indoor	0	RIBANGUA	10	2021-05 (n=10)	10
469	tenebrosus	2021-06	Indoor	0	RIBANGUA	10	2021-06 (n=10)	10
470	funestus	2021-06	Indoor	0	RIBANGUA	10	2021-06 (n=10)	10
471	ziemanni	2021-06	Indoor	0	RIBANGUA	10	2021-06 (n=10)	10
472	gambiae	2021-06	Indoor	0	RIBANGUA	10	2021-06 (n=10)	10
473	squamosus	2021-06	Indoor	0	RIBANGUA	10	2021-06 (n=10)	10
474	unknown	2021-06	Indoor	0	RIBANGUA	10	2021-06 (n=10)	10
475	tenebrosus	2021-07	Indoor	0	RIBANGUA	10	2021-07 (n=10/n=9)	10
476	funestus	2021-07	Indoor	0	RIBANGUA	10	2021-07 (n=10/n=9)	10
477	ziemanni	2021-07	Indoor	0	RIBANGUA	10	2021-07 (n=10/n=9)	10
478	gambiae	2021-07	Indoor	0	RIBANGUA	10	2021-07 (n=10/n=9)	10
479	squamosus	2021-07	Indoor	0	RIBANGUA	10	2021-07 (n=10/n=9)	10
480	unknown	2021-07	Indoor	0	RIBANGUA	10	2021-07 (n=10/n=9)	10
481	tenebrosus	2020-09	Indoor	0	RIBANGUA	5	2020-09 (n=5)	11
482	funestus	2020-09	Indoor	0	RIBANGUA	5	2020-09 (n=5)	11
483	ziemanni	2020-09	Indoor	0	RIBANGUA	5	2020-09 (n=5)	11
484	gambiae	2020-09	Indoor	0	RIBANGUA	5	2020-09 (n=5)	11
485	squamosus	2020-09	Indoor	0	RIBANGUA	5	2020-09 (n=5)	11
486	unknown	2020-09	Indoor	0	RIBANGUA	5	2020-09 (n=5)	11
487	tenebrosus	2020-10	Indoor	0	RIBANGUA	5	2020-10 (n=5)	11
488	funestus	2020-10	Indoor	0	RIBANGUA	5	2020-10 (n=5)	11
489	ziemanni	2020-10	Indoor	0	RIBANGUA	5	2020-10 (n=5)	11
490	gambiae	2020-10	Indoor	0	RIBANGUA	5	2020-10 (n=5)	11
491	squamosus	2020-10	Indoor	0	RIBANGUA	5	2020-10 (n=5)	11
492	unknown	2020-10	Indoor	0	RIBANGUA	5	2020-10 (n=5)	11
493	tenebrosus	2020-11	Indoor	0	RIBANGUA	21	2020-11 (n=21)	11
494	funestus	2020-11	Indoor	0	RIBANGUA	21	2020-11 (n=21)	11
495	ziemanni	2020-11	Indoor	0	RIBANGUA	21	2020-11 (n=21)	11
496	gambiae	2020-11	Indoor	0	RIBANGUA	21	2020-11 (n=21)	11
497	squamosus	2020-11	Indoor	0	RIBANGUA	21	2020-11 (n=21)	11
498	unknown	2020-11	Indoor	0	RIBANGUA	21	2020-11 (n=21)	11
499	tenebrosus	2020-12	Indoor	0	RIBANGUA	6	2020-12 (n=6)	11
500	funestus	2020-12	Indoor	0	RIBANGUA	6	2020-12 (n=6)	11
501	ziemanni	2020-12	Indoor	0	RIBANGUA	6	2020-12 (n=6)	11
502	gambiae	2020-12	Indoor	0	RIBANGUA	6	2020-12 (n=6)	11
503	squamosus	2020-12	Indoor	0	RIBANGUA	6	2020-12 (n=6)	11
504	unknown	2020-12	Indoor	0	RIBANGUA	6	2020-12 (n=6)	11
505	tenebrosus	2021-02	Indoor	0	RIBANGUA	5	2021-02 (n=5)	11
506	funestus	2021-02	Indoor	0	RIBANGUA	5	2021-02 (n=5)	11
507	ziemanni	2021-02	Indoor	0	RIBANGUA	5	2021-02 (n=5)	11
508	gambiae	2021-02	Indoor	0	RIBANGUA	5	2021-02 (n=5)	11
509	squamosus	2021-02	Indoor	0	RIBANGUA	5	2021-02 (n=5)	11
510	unknown	2021-02	Indoor	0	RIBANGUA	5	2021-02 (n=5)	11
511	tenebrosus	2021-05	Indoor	0	RIBANGUA	10	2021-05 (n=10)	11
512	funestus	2021-05	Indoor	0	RIBANGUA	10	2021-05 (n=10)	11
513	ziemanni	2021-05	Indoor	0	RIBANGUA	10	2021-05 (n=10)	11
514	gambiae	2021-05	Indoor	0	RIBANGUA	10	2021-05 (n=10)	11
515	squamosus	2021-05	Indoor	0	RIBANGUA	10	2021-05 (n=10)	11
516	unknown	2021-05	Indoor	0	RIBANGUA	10	2021-05 (n=10)	11
517	tenebrosus	2021-06	Indoor	0	RIBANGUA	10	2021-06 (n=10)	11
518	funestus	2021-06	Indoor	0	RIBANGUA	10	2021-06 (n=10)	11
519	ziemanni	2021-06	Indoor	0	RIBANGUA	10	2021-06 (n=10)	11
520	gambiae	2021-06	Indoor	0	RIBANGUA	10	2021-06 (n=10)	11
521	squamosus	2021-06	Indoor	0	RIBANGUA	10	2021-06 (n=10)	11
522	unknown	2021-06	Indoor	0	RIBANGUA	10	2021-06 (n=10)	11
523	tenebrosus	2021-07	Indoor	0	RIBANGUA	10	2021-07 (n=10/n=9)	11
524	funestus	2021-07	Indoor	0	RIBANGUA	10	2021-07 (n=10/n=9)	11
525	ziemanni	2021-07	Indoor	0	RIBANGUA	10	2021-07 (n=10/n=9)	11
526	gambiae	2021-07	Indoor	0	RIBANGUA	10	2021-07 (n=10/n=9)	11
527	squamosus	2021-07	Indoor	0	RIBANGUA	10	2021-07 (n=10/n=9)	11
528	unknown	2021-07	Indoor	0	RIBANGUA	10	2021-07 (n=10/n=9)	11
529	tenebrosus	2020-09	Outdoor	0	RIBANGUA	5	2020-09 (n=5)	1
530	funestus	2020-09	Outdoor	0	RIBANGUA	5	2020-09 (n=5)	1
531	ziemanni	2020-09	Outdoor	0	RIBANGUA	5	2020-09 (n=5)	1
532	gambiae	2020-09	Outdoor	0	RIBANGUA	5	2020-09 (n=5)	1
533	squamosus	2020-09	Outdoor	0	RIBANGUA	5	2020-09 (n=5)	1
534	unknown	2020-09	Outdoor	0	RIBANGUA	5	2020-09 (n=5)	1
535	tenebrosus	2020-10	Outdoor	0	RIBANGUA	5	2020-10 (n=5)	1
536	funestus	2020-10	Outdoor	0	RIBANGUA	5	2020-10 (n=5)	1
537	ziemanni	2020-10	Outdoor	0	RIBANGUA	5	2020-10 (n=5)	1
538	gambiae	2020-10	Outdoor	0	RIBANGUA	5	2020-10 (n=5)	1
539	squamosus	2020-10	Outdoor	0	RIBANGUA	5	2020-10 (n=5)	1
540	unknown	2020-10	Outdoor	0	RIBANGUA	5	2020-10 (n=5)	1
541	tenebrosus	2020-11	Outdoor	0	RIBANGUA	21	2020-11 (n=21)	1
542	funestus	2020-11	Outdoor	0	RIBANGUA	21	2020-11 (n=21)	1
543	ziemanni	2020-11	Outdoor	0	RIBANGUA	21	2020-11 (n=21)	1
544	gambiae	2020-11	Outdoor	0	RIBANGUA	21	2020-11 (n=21)	1
545	squamosus	2020-11	Outdoor	0	RIBANGUA	21	2020-11 (n=21)	1
546	unknown	2020-11	Outdoor	0	RIBANGUA	21	2020-11 (n=21)	1
547	tenebrosus	2020-12	Outdoor	0	RIBANGUA	6	2020-12 (n=6)	1
548	funestus	2020-12	Outdoor	0	RIBANGUA	6	2020-12 (n=6)	1
549	ziemanni	2020-12	Outdoor	0	RIBANGUA	6	2020-12 (n=6)	1
550	gambiae	2020-12	Outdoor	0	RIBANGUA	6	2020-12 (n=6)	1
551	squamosus	2020-12	Outdoor	0	RIBANGUA	6	2020-12 (n=6)	1
552	unknown	2020-12	Outdoor	0	RIBANGUA	6	2020-12 (n=6)	1
553	tenebrosus	2021-02	Outdoor	0	RIBANGUA	5	2021-02 (n=5)	1
554	funestus	2021-02	Outdoor	0	RIBANGUA	5	2021-02 (n=5)	1
555	ziemanni	2021-02	Outdoor	0	RIBANGUA	5	2021-02 (n=5)	1
556	gambiae	2021-02	Outdoor	1	RIBANGUA	5	2021-02 (n=5)	1
557	squamosus	2021-02	Outdoor	0	RIBANGUA	5	2021-02 (n=5)	1
558	unknown	2021-02	Outdoor	0	RIBANGUA	5	2021-02 (n=5)	1
559	tenebrosus	2021-05	Outdoor	0	RIBANGUA	10	2021-05 (n=10)	1
560	funestus	2021-05	Outdoor	0	RIBANGUA	10	2021-05 (n=10)	1
561	ziemanni	2021-05	Outdoor	0	RIBANGUA	10	2021-05 (n=10)	1
562	gambiae	2021-05	Outdoor	0	RIBANGUA	10	2021-05 (n=10)	1
563	squamosus	2021-05	Outdoor	0	RIBANGUA	10	2021-05 (n=10)	1
564	unknown	2021-05	Outdoor	0	RIBANGUA	10	2021-05 (n=10)	1
565	tenebrosus	2021-06	Outdoor	0	RIBANGUA	10	2021-06 (n=10)	1
566	funestus	2021-06	Outdoor	0	RIBANGUA	10	2021-06 (n=10)	1
567	ziemanni	2021-06	Outdoor	0	RIBANGUA	10	2021-06 (n=10)	1
568	gambiae	2021-06	Outdoor	0	RIBANGUA	10	2021-06 (n=10)	1
569	squamosus	2021-06	Outdoor	0	RIBANGUA	10	2021-06 (n=10)	1
570	unknown	2021-06	Outdoor	0	RIBANGUA	10	2021-06 (n=10)	1
571	tenebrosus	2021-07	Outdoor	0	RIBANGUA	9	2021-07 (n=10/n=9)	1
572	funestus	2021-07	Outdoor	0	RIBANGUA	9	2021-07 (n=10/n=9)	1
573	ziemanni	2021-07	Outdoor	0	RIBANGUA	9	2021-07 (n=10/n=9)	1
574	gambiae	2021-07	Outdoor	0	RIBANGUA	9	2021-07 (n=10/n=9)	1
575	squamosus	2021-07	Outdoor	0	RIBANGUA	9	2021-07 (n=10/n=9)	1
576	unknown	2021-07	Outdoor	0	RIBANGUA	9	2021-07 (n=10/n=9)	1
577	tenebrosus	2020-09	Outdoor	1	RIBANGUA	5	2020-09 (n=5)	2
578	funestus	2020-09	Outdoor	0	RIBANGUA	5	2020-09 (n=5)	2
579	ziemanni	2020-09	Outdoor	0	RIBANGUA	5	2020-09 (n=5)	2
580	gambiae	2020-09	Outdoor	0	RIBANGUA	5	2020-09 (n=5)	2
581	squamosus	2020-09	Outdoor	0	RIBANGUA	5	2020-09 (n=5)	2
582	unknown	2020-09	Outdoor	0	RIBANGUA	5	2020-09 (n=5)	2
583	tenebrosus	2020-10	Outdoor	1	RIBANGUA	5	2020-10 (n=5)	2
584	funestus	2020-10	Outdoor	0	RIBANGUA	5	2020-10 (n=5)	2
585	ziemanni	2020-10	Outdoor	0	RIBANGUA	5	2020-10 (n=5)	2
586	gambiae	2020-10	Outdoor	0	RIBANGUA	5	2020-10 (n=5)	2
587	squamosus	2020-10	Outdoor	0	RIBANGUA	5	2020-10 (n=5)	2
588	unknown	2020-10	Outdoor	0	RIBANGUA	5	2020-10 (n=5)	2
589	tenebrosus	2020-11	Outdoor	12	RIBANGUA	21	2020-11 (n=21)	2
590	funestus	2020-11	Outdoor	0	RIBANGUA	21	2020-11 (n=21)	2
591	ziemanni	2020-11	Outdoor	0	RIBANGUA	21	2020-11 (n=21)	2
592	gambiae	2020-11	Outdoor	0	RIBANGUA	21	2020-11 (n=21)	2
593	squamosus	2020-11	Outdoor	0	RIBANGUA	21	2020-11 (n=21)	2
594	unknown	2020-11	Outdoor	0	RIBANGUA	21	2020-11 (n=21)	2
595	tenebrosus	2020-12	Outdoor	0	RIBANGUA	6	2020-12 (n=6)	2
596	funestus	2020-12	Outdoor	0	RIBANGUA	6	2020-12 (n=6)	2
597	ziemanni	2020-12	Outdoor	0	RIBANGUA	6	2020-12 (n=6)	2
598	gambiae	2020-12	Outdoor	0	RIBANGUA	6	2020-12 (n=6)	2
599	squamosus	2020-12	Outdoor	0	RIBANGUA	6	2020-12 (n=6)	2
600	unknown	2020-12	Outdoor	0	RIBANGUA	6	2020-12 (n=6)	2
601	tenebrosus	2021-02	Outdoor	1	RIBANGUA	5	2021-02 (n=5)	2
602	funestus	2021-02	Outdoor	0	RIBANGUA	5	2021-02 (n=5)	2
603	ziemanni	2021-02	Outdoor	0	RIBANGUA	5	2021-02 (n=5)	2
604	gambiae	2021-02	Outdoor	0	RIBANGUA	5	2021-02 (n=5)	2
605	squamosus	2021-02	Outdoor	0	RIBANGUA	5	2021-02 (n=5)	2
606	unknown	2021-02	Outdoor	0	RIBANGUA	5	2021-02 (n=5)	2
607	tenebrosus	2021-05	Outdoor	3	RIBANGUA	10	2021-05 (n=10)	2
608	funestus	2021-05	Outdoor	0	RIBANGUA	10	2021-05 (n=10)	2
609	ziemanni	2021-05	Outdoor	0	RIBANGUA	10	2021-05 (n=10)	2
610	gambiae	2021-05	Outdoor	1	RIBANGUA	10	2021-05 (n=10)	2
611	squamosus	2021-05	Outdoor	0	RIBANGUA	10	2021-05 (n=10)	2
612	unknown	2021-05	Outdoor	0	RIBANGUA	10	2021-05 (n=10)	2
613	tenebrosus	2021-06	Outdoor	0	RIBANGUA	10	2021-06 (n=10)	2
614	funestus	2021-06	Outdoor	0	RIBANGUA	10	2021-06 (n=10)	2
615	ziemanni	2021-06	Outdoor	0	RIBANGUA	10	2021-06 (n=10)	2
616	gambiae	2021-06	Outdoor	0	RIBANGUA	10	2021-06 (n=10)	2
617	squamosus	2021-06	Outdoor	0	RIBANGUA	10	2021-06 (n=10)	2
618	unknown	2021-06	Outdoor	0	RIBANGUA	10	2021-06 (n=10)	2
619	tenebrosus	2021-07	Outdoor	0	RIBANGUA	9	2021-07 (n=10/n=9)	2
620	funestus	2021-07	Outdoor	0	RIBANGUA	9	2021-07 (n=10/n=9)	2
621	ziemanni	2021-07	Outdoor	0	RIBANGUA	9	2021-07 (n=10/n=9)	2
622	gambiae	2021-07	Outdoor	0	RIBANGUA	9	2021-07 (n=10/n=9)	2
623	squamosus	2021-07	Outdoor	0	RIBANGUA	9	2021-07 (n=10/n=9)	2
624	unknown	2021-07	Outdoor	0	RIBANGUA	9	2021-07 (n=10/n=9)	2
625	tenebrosus	2020-09	Outdoor	0	RIBANGUA	5	2020-09 (n=5)	3
626	funestus	2020-09	Outdoor	0	RIBANGUA	5	2020-09 (n=5)	3
627	ziemanni	2020-09	Outdoor	0	RIBANGUA	5	2020-09 (n=5)	3
628	gambiae	2020-09	Outdoor	0	RIBANGUA	5	2020-09 (n=5)	3
629	squamosus	2020-09	Outdoor	0	RIBANGUA	5	2020-09 (n=5)	3
630	unknown	2020-09	Outdoor	0	RIBANGUA	5	2020-09 (n=5)	3
631	tenebrosus	2020-10	Outdoor	1	RIBANGUA	5	2020-10 (n=5)	3
632	funestus	2020-10	Outdoor	0	RIBANGUA	5	2020-10 (n=5)	3
633	ziemanni	2020-10	Outdoor	0	RIBANGUA	5	2020-10 (n=5)	3
634	gambiae	2020-10	Outdoor	0	RIBANGUA	5	2020-10 (n=5)	3
635	squamosus	2020-10	Outdoor	0	RIBANGUA	5	2020-10 (n=5)	3
636	unknown	2020-10	Outdoor	0	RIBANGUA	5	2020-10 (n=5)	3
637	tenebrosus	2020-11	Outdoor	4	RIBANGUA	21	2020-11 (n=21)	3
638	funestus	2020-11	Outdoor	0	RIBANGUA	21	2020-11 (n=21)	3
639	ziemanni	2020-11	Outdoor	0	RIBANGUA	21	2020-11 (n=21)	3
640	gambiae	2020-11	Outdoor	0	RIBANGUA	21	2020-11 (n=21)	3
641	squamosus	2020-11	Outdoor	0	RIBANGUA	21	2020-11 (n=21)	3
642	unknown	2020-11	Outdoor	1	RIBANGUA	21	2020-11 (n=21)	3
643	tenebrosus	2020-12	Outdoor	0	RIBANGUA	6	2020-12 (n=6)	3
644	funestus	2020-12	Outdoor	0	RIBANGUA	6	2020-12 (n=6)	3
645	ziemanni	2020-12	Outdoor	0	RIBANGUA	6	2020-12 (n=6)	3
646	gambiae	2020-12	Outdoor	0	RIBANGUA	6	2020-12 (n=6)	3
647	squamosus	2020-12	Outdoor	0	RIBANGUA	6	2020-12 (n=6)	3
648	unknown	2020-12	Outdoor	0	RIBANGUA	6	2020-12 (n=6)	3
649	tenebrosus	2021-02	Outdoor	0	RIBANGUA	5	2021-02 (n=5)	3
650	funestus	2021-02	Outdoor	0	RIBANGUA	5	2021-02 (n=5)	3
651	ziemanni	2021-02	Outdoor	0	RIBANGUA	5	2021-02 (n=5)	3
652	gambiae	2021-02	Outdoor	0	RIBANGUA	5	2021-02 (n=5)	3
653	squamosus	2021-02	Outdoor	0	RIBANGUA	5	2021-02 (n=5)	3
654	unknown	2021-02	Outdoor	0	RIBANGUA	5	2021-02 (n=5)	3
655	tenebrosus	2021-05	Outdoor	0	RIBANGUA	10	2021-05 (n=10)	3
656	funestus	2021-05	Outdoor	0	RIBANGUA	10	2021-05 (n=10)	3
657	ziemanni	2021-05	Outdoor	0	RIBANGUA	10	2021-05 (n=10)	3
658	gambiae	2021-05	Outdoor	0	RIBANGUA	10	2021-05 (n=10)	3
659	squamosus	2021-05	Outdoor	0	RIBANGUA	10	2021-05 (n=10)	3
660	unknown	2021-05	Outdoor	0	RIBANGUA	10	2021-05 (n=10)	3
661	tenebrosus	2021-06	Outdoor	0	RIBANGUA	10	2021-06 (n=10)	3
662	funestus	2021-06	Outdoor	0	RIBANGUA	10	2021-06 (n=10)	3
663	ziemanni	2021-06	Outdoor	0	RIBANGUA	10	2021-06 (n=10)	3
664	gambiae	2021-06	Outdoor	0	RIBANGUA	10	2021-06 (n=10)	3
665	squamosus	2021-06	Outdoor	0	RIBANGUA	10	2021-06 (n=10)	3
666	unknown	2021-06	Outdoor	0	RIBANGUA	10	2021-06 (n=10)	3
667	tenebrosus	2021-07	Outdoor	0	RIBANGUA	9	2021-07 (n=10/n=9)	3
668	funestus	2021-07	Outdoor	0	RIBANGUA	9	2021-07 (n=10/n=9)	3
669	ziemanni	2021-07	Outdoor	0	RIBANGUA	9	2021-07 (n=10/n=9)	3
670	gambiae	2021-07	Outdoor	0	RIBANGUA	9	2021-07 (n=10/n=9)	3
671	squamosus	2021-07	Outdoor	0	RIBANGUA	9	2021-07 (n=10/n=9)	3
672	unknown	2021-07	Outdoor	0	RIBANGUA	9	2021-07 (n=10/n=9)	3
673	tenebrosus	2020-09	Outdoor	0	RIBANGUA	5	2020-09 (n=5)	4
674	funestus	2020-09	Outdoor	0	RIBANGUA	5	2020-09 (n=5)	4
675	ziemanni	2020-09	Outdoor	0	RIBANGUA	5	2020-09 (n=5)	4
676	gambiae	2020-09	Outdoor	0	RIBANGUA	5	2020-09 (n=5)	4
677	squamosus	2020-09	Outdoor	0	RIBANGUA	5	2020-09 (n=5)	4
678	unknown	2020-09	Outdoor	0	RIBANGUA	5	2020-09 (n=5)	4
679	tenebrosus	2020-10	Outdoor	0	RIBANGUA	5	2020-10 (n=5)	4
680	funestus	2020-10	Outdoor	0	RIBANGUA	5	2020-10 (n=5)	4
681	ziemanni	2020-10	Outdoor	0	RIBANGUA	5	2020-10 (n=5)	4
682	gambiae	2020-10	Outdoor	0	RIBANGUA	5	2020-10 (n=5)	4
683	squamosus	2020-10	Outdoor	0	RIBANGUA	5	2020-10 (n=5)	4
684	unknown	2020-10	Outdoor	0	RIBANGUA	5	2020-10 (n=5)	4
685	tenebrosus	2020-11	Outdoor	0	RIBANGUA	21	2020-11 (n=21)	4
686	funestus	2020-11	Outdoor	0	RIBANGUA	21	2020-11 (n=21)	4
687	ziemanni	2020-11	Outdoor	0	RIBANGUA	21	2020-11 (n=21)	4
688	gambiae	2020-11	Outdoor	0	RIBANGUA	21	2020-11 (n=21)	4
689	squamosus	2020-11	Outdoor	0	RIBANGUA	21	2020-11 (n=21)	4
690	unknown	2020-11	Outdoor	0	RIBANGUA	21	2020-11 (n=21)	4
691	tenebrosus	2020-12	Outdoor	0	RIBANGUA	6	2020-12 (n=6)	4
692	funestus	2020-12	Outdoor	0	RIBANGUA	6	2020-12 (n=6)	4
693	ziemanni	2020-12	Outdoor	0	RIBANGUA	6	2020-12 (n=6)	4
694	gambiae	2020-12	Outdoor	0	RIBANGUA	6	2020-12 (n=6)	4
695	squamosus	2020-12	Outdoor	0	RIBANGUA	6	2020-12 (n=6)	4
696	unknown	2020-12	Outdoor	0	RIBANGUA	6	2020-12 (n=6)	4
697	tenebrosus	2021-02	Outdoor	0	RIBANGUA	5	2021-02 (n=5)	4
698	funestus	2021-02	Outdoor	0	RIBANGUA	5	2021-02 (n=5)	4
699	ziemanni	2021-02	Outdoor	0	RIBANGUA	5	2021-02 (n=5)	4
700	gambiae	2021-02	Outdoor	0	RIBANGUA	5	2021-02 (n=5)	4
701	squamosus	2021-02	Outdoor	0	RIBANGUA	5	2021-02 (n=5)	4
702	unknown	2021-02	Outdoor	0	RIBANGUA	5	2021-02 (n=5)	4
703	tenebrosus	2021-05	Outdoor	0	RIBANGUA	10	2021-05 (n=10)	4
704	funestus	2021-05	Outdoor	0	RIBANGUA	10	2021-05 (n=10)	4
705	ziemanni	2021-05	Outdoor	0	RIBANGUA	10	2021-05 (n=10)	4
706	gambiae	2021-05	Outdoor	0	RIBANGUA	10	2021-05 (n=10)	4
707	squamosus	2021-05	Outdoor	0	RIBANGUA	10	2021-05 (n=10)	4
708	unknown	2021-05	Outdoor	0	RIBANGUA	10	2021-05 (n=10)	4
709	tenebrosus	2021-06	Outdoor	0	RIBANGUA	10	2021-06 (n=10)	4
710	funestus	2021-06	Outdoor	0	RIBANGUA	10	2021-06 (n=10)	4
711	ziemanni	2021-06	Outdoor	0	RIBANGUA	10	2021-06 (n=10)	4
712	gambiae	2021-06	Outdoor	0	RIBANGUA	10	2021-06 (n=10)	4
713	squamosus	2021-06	Outdoor	0	RIBANGUA	10	2021-06 (n=10)	4
714	unknown	2021-06	Outdoor	0	RIBANGUA	10	2021-06 (n=10)	4
715	tenebrosus	2021-07	Outdoor	0	RIBANGUA	9	2021-07 (n=10/n=9)	4
716	funestus	2021-07	Outdoor	0	RIBANGUA	9	2021-07 (n=10/n=9)	4
717	ziemanni	2021-07	Outdoor	0	RIBANGUA	9	2021-07 (n=10/n=9)	4
718	gambiae	2021-07	Outdoor	0	RIBANGUA	9	2021-07 (n=10/n=9)	4
719	squamosus	2021-07	Outdoor	0	RIBANGUA	9	2021-07 (n=10/n=9)	4
720	unknown	2021-07	Outdoor	0	RIBANGUA	9	2021-07 (n=10/n=9)	4
721	tenebrosus	2020-09	Outdoor	0	RIBANGUA	5	2020-09 (n=5)	5
722	funestus	2020-09	Outdoor	0	RIBANGUA	5	2020-09 (n=5)	5
723	ziemanni	2020-09	Outdoor	0	RIBANGUA	5	2020-09 (n=5)	5
724	gambiae	2020-09	Outdoor	0	RIBANGUA	5	2020-09 (n=5)	5
725	squamosus	2020-09	Outdoor	0	RIBANGUA	5	2020-09 (n=5)	5
726	unknown	2020-09	Outdoor	0	RIBANGUA	5	2020-09 (n=5)	5
727	tenebrosus	2020-10	Outdoor	0	RIBANGUA	5	2020-10 (n=5)	5
728	funestus	2020-10	Outdoor	0	RIBANGUA	5	2020-10 (n=5)	5
729	ziemanni	2020-10	Outdoor	0	RIBANGUA	5	2020-10 (n=5)	5
730	gambiae	2020-10	Outdoor	0	RIBANGUA	5	2020-10 (n=5)	5
731	squamosus	2020-10	Outdoor	0	RIBANGUA	5	2020-10 (n=5)	5
732	unknown	2020-10	Outdoor	0	RIBANGUA	5	2020-10 (n=5)	5
733	tenebrosus	2020-11	Outdoor	0	RIBANGUA	21	2020-11 (n=21)	5
734	funestus	2020-11	Outdoor	0	RIBANGUA	21	2020-11 (n=21)	5
735	ziemanni	2020-11	Outdoor	0	RIBANGUA	21	2020-11 (n=21)	5
736	gambiae	2020-11	Outdoor	0	RIBANGUA	21	2020-11 (n=21)	5
737	squamosus	2020-11	Outdoor	0	RIBANGUA	21	2020-11 (n=21)	5
738	unknown	2020-11	Outdoor	0	RIBANGUA	21	2020-11 (n=21)	5
739	tenebrosus	2020-12	Outdoor	0	RIBANGUA	6	2020-12 (n=6)	5
740	funestus	2020-12	Outdoor	0	RIBANGUA	6	2020-12 (n=6)	5
741	ziemanni	2020-12	Outdoor	0	RIBANGUA	6	2020-12 (n=6)	5
742	gambiae	2020-12	Outdoor	0	RIBANGUA	6	2020-12 (n=6)	5
743	squamosus	2020-12	Outdoor	0	RIBANGUA	6	2020-12 (n=6)	5
744	unknown	2020-12	Outdoor	0	RIBANGUA	6	2020-12 (n=6)	5
745	tenebrosus	2021-02	Outdoor	0	RIBANGUA	5	2021-02 (n=5)	5
746	funestus	2021-02	Outdoor	0	RIBANGUA	5	2021-02 (n=5)	5
747	ziemanni	2021-02	Outdoor	0	RIBANGUA	5	2021-02 (n=5)	5
748	gambiae	2021-02	Outdoor	0	RIBANGUA	5	2021-02 (n=5)	5
749	squamosus	2021-02	Outdoor	0	RIBANGUA	5	2021-02 (n=5)	5
750	unknown	2021-02	Outdoor	0	RIBANGUA	5	2021-02 (n=5)	5
751	tenebrosus	2021-05	Outdoor	0	RIBANGUA	10	2021-05 (n=10)	5
752	funestus	2021-05	Outdoor	0	RIBANGUA	10	2021-05 (n=10)	5
753	ziemanni	2021-05	Outdoor	0	RIBANGUA	10	2021-05 (n=10)	5
754	gambiae	2021-05	Outdoor	0	RIBANGUA	10	2021-05 (n=10)	5
755	squamosus	2021-05	Outdoor	0	RIBANGUA	10	2021-05 (n=10)	5
756	unknown	2021-05	Outdoor	0	RIBANGUA	10	2021-05 (n=10)	5
757	tenebrosus	2021-06	Outdoor	1	RIBANGUA	10	2021-06 (n=10)	5
758	funestus	2021-06	Outdoor	0	RIBANGUA	10	2021-06 (n=10)	5
759	ziemanni	2021-06	Outdoor	0	RIBANGUA	10	2021-06 (n=10)	5
760	gambiae	2021-06	Outdoor	0	RIBANGUA	10	2021-06 (n=10)	5
761	squamosus	2021-06	Outdoor	0	RIBANGUA	10	2021-06 (n=10)	5
762	unknown	2021-06	Outdoor	0	RIBANGUA	10	2021-06 (n=10)	5
763	tenebrosus	2021-07	Outdoor	0	RIBANGUA	9	2021-07 (n=10/n=9)	5
764	funestus	2021-07	Outdoor	0	RIBANGUA	9	2021-07 (n=10/n=9)	5
765	ziemanni	2021-07	Outdoor	0	RIBANGUA	9	2021-07 (n=10/n=9)	5
766	gambiae	2021-07	Outdoor	0	RIBANGUA	9	2021-07 (n=10/n=9)	5
767	squamosus	2021-07	Outdoor	0	RIBANGUA	9	2021-07 (n=10/n=9)	5
768	unknown	2021-07	Outdoor	0	RIBANGUA	9	2021-07 (n=10/n=9)	5
769	tenebrosus	2020-09	Outdoor	0	RIBANGUA	5	2020-09 (n=5)	6
770	funestus	2020-09	Outdoor	0	RIBANGUA	5	2020-09 (n=5)	6
771	ziemanni	2020-09	Outdoor	0	RIBANGUA	5	2020-09 (n=5)	6
772	gambiae	2020-09	Outdoor	0	RIBANGUA	5	2020-09 (n=5)	6
773	squamosus	2020-09	Outdoor	0	RIBANGUA	5	2020-09 (n=5)	6
774	unknown	2020-09	Outdoor	0	RIBANGUA	5	2020-09 (n=5)	6
775	tenebrosus	2020-10	Outdoor	0	RIBANGUA	5	2020-10 (n=5)	6
776	funestus	2020-10	Outdoor	0	RIBANGUA	5	2020-10 (n=5)	6
777	ziemanni	2020-10	Outdoor	0	RIBANGUA	5	2020-10 (n=5)	6
778	gambiae	2020-10	Outdoor	0	RIBANGUA	5	2020-10 (n=5)	6
779	squamosus	2020-10	Outdoor	0	RIBANGUA	5	2020-10 (n=5)	6
780	unknown	2020-10	Outdoor	0	RIBANGUA	5	2020-10 (n=5)	6
781	tenebrosus	2020-11	Outdoor	0	RIBANGUA	21	2020-11 (n=21)	6
782	funestus	2020-11	Outdoor	0	RIBANGUA	21	2020-11 (n=21)	6
783	ziemanni	2020-11	Outdoor	0	RIBANGUA	21	2020-11 (n=21)	6
784	gambiae	2020-11	Outdoor	0	RIBANGUA	21	2020-11 (n=21)	6
785	squamosus	2020-11	Outdoor	0	RIBANGUA	21	2020-11 (n=21)	6
786	unknown	2020-11	Outdoor	0	RIBANGUA	21	2020-11 (n=21)	6
787	tenebrosus	2020-12	Outdoor	0	RIBANGUA	6	2020-12 (n=6)	6
788	funestus	2020-12	Outdoor	0	RIBANGUA	6	2020-12 (n=6)	6
789	ziemanni	2020-12	Outdoor	0	RIBANGUA	6	2020-12 (n=6)	6
790	gambiae	2020-12	Outdoor	0	RIBANGUA	6	2020-12 (n=6)	6
791	squamosus	2020-12	Outdoor	0	RIBANGUA	6	2020-12 (n=6)	6
792	unknown	2020-12	Outdoor	0	RIBANGUA	6	2020-12 (n=6)	6
793	tenebrosus	2021-02	Outdoor	0	RIBANGUA	5	2021-02 (n=5)	6
794	funestus	2021-02	Outdoor	0	RIBANGUA	5	2021-02 (n=5)	6
795	ziemanni	2021-02	Outdoor	0	RIBANGUA	5	2021-02 (n=5)	6
796	gambiae	2021-02	Outdoor	0	RIBANGUA	5	2021-02 (n=5)	6
797	squamosus	2021-02	Outdoor	0	RIBANGUA	5	2021-02 (n=5)	6
798	unknown	2021-02	Outdoor	0	RIBANGUA	5	2021-02 (n=5)	6
799	tenebrosus	2021-05	Outdoor	0	RIBANGUA	10	2021-05 (n=10)	6
800	funestus	2021-05	Outdoor	0	RIBANGUA	10	2021-05 (n=10)	6
801	ziemanni	2021-05	Outdoor	0	RIBANGUA	10	2021-05 (n=10)	6
802	gambiae	2021-05	Outdoor	0	RIBANGUA	10	2021-05 (n=10)	6
803	squamosus	2021-05	Outdoor	0	RIBANGUA	10	2021-05 (n=10)	6
804	unknown	2021-05	Outdoor	0	RIBANGUA	10	2021-05 (n=10)	6
805	tenebrosus	2021-06	Outdoor	0	RIBANGUA	10	2021-06 (n=10)	6
806	funestus	2021-06	Outdoor	0	RIBANGUA	10	2021-06 (n=10)	6
807	ziemanni	2021-06	Outdoor	0	RIBANGUA	10	2021-06 (n=10)	6
808	gambiae	2021-06	Outdoor	0	RIBANGUA	10	2021-06 (n=10)	6
809	squamosus	2021-06	Outdoor	0	RIBANGUA	10	2021-06 (n=10)	6
810	unknown	2021-06	Outdoor	0	RIBANGUA	10	2021-06 (n=10)	6
811	tenebrosus	2021-07	Outdoor	0	RIBANGUA	9	2021-07 (n=10/n=9)	6
812	funestus	2021-07	Outdoor	0	RIBANGUA	9	2021-07 (n=10/n=9)	6
813	ziemanni	2021-07	Outdoor	0	RIBANGUA	9	2021-07 (n=10/n=9)	6
814	gambiae	2021-07	Outdoor	0	RIBANGUA	9	2021-07 (n=10/n=9)	6
815	squamosus	2021-07	Outdoor	0	RIBANGUA	9	2021-07 (n=10/n=9)	6
816	unknown	2021-07	Outdoor	0	RIBANGUA	9	2021-07 (n=10/n=9)	6
817	tenebrosus	2020-09	Outdoor	0	RIBANGUA	5	2020-09 (n=5)	7
818	funestus	2020-09	Outdoor	0	RIBANGUA	5	2020-09 (n=5)	7
819	ziemanni	2020-09	Outdoor	0	RIBANGUA	5	2020-09 (n=5)	7
820	gambiae	2020-09	Outdoor	0	RIBANGUA	5	2020-09 (n=5)	7
821	squamosus	2020-09	Outdoor	0	RIBANGUA	5	2020-09 (n=5)	7
822	unknown	2020-09	Outdoor	0	RIBANGUA	5	2020-09 (n=5)	7
823	tenebrosus	2020-10	Outdoor	0	RIBANGUA	5	2020-10 (n=5)	7
824	funestus	2020-10	Outdoor	0	RIBANGUA	5	2020-10 (n=5)	7
825	ziemanni	2020-10	Outdoor	0	RIBANGUA	5	2020-10 (n=5)	7
826	gambiae	2020-10	Outdoor	0	RIBANGUA	5	2020-10 (n=5)	7
827	squamosus	2020-10	Outdoor	0	RIBANGUA	5	2020-10 (n=5)	7
828	unknown	2020-10	Outdoor	0	RIBANGUA	5	2020-10 (n=5)	7
829	tenebrosus	2020-11	Outdoor	0	RIBANGUA	21	2020-11 (n=21)	7
830	funestus	2020-11	Outdoor	0	RIBANGUA	21	2020-11 (n=21)	7
831	ziemanni	2020-11	Outdoor	0	RIBANGUA	21	2020-11 (n=21)	7
832	gambiae	2020-11	Outdoor	0	RIBANGUA	21	2020-11 (n=21)	7
833	squamosus	2020-11	Outdoor	0	RIBANGUA	21	2020-11 (n=21)	7
834	unknown	2020-11	Outdoor	0	RIBANGUA	21	2020-11 (n=21)	7
835	tenebrosus	2020-12	Outdoor	0	RIBANGUA	6	2020-12 (n=6)	7
836	funestus	2020-12	Outdoor	0	RIBANGUA	6	2020-12 (n=6)	7
837	ziemanni	2020-12	Outdoor	0	RIBANGUA	6	2020-12 (n=6)	7
838	gambiae	2020-12	Outdoor	0	RIBANGUA	6	2020-12 (n=6)	7
839	squamosus	2020-12	Outdoor	0	RIBANGUA	6	2020-12 (n=6)	7
840	unknown	2020-12	Outdoor	0	RIBANGUA	6	2020-12 (n=6)	7
841	tenebrosus	2021-02	Outdoor	0	RIBANGUA	5	2021-02 (n=5)	7
842	funestus	2021-02	Outdoor	0	RIBANGUA	5	2021-02 (n=5)	7
843	ziemanni	2021-02	Outdoor	0	RIBANGUA	5	2021-02 (n=5)	7
844	gambiae	2021-02	Outdoor	0	RIBANGUA	5	2021-02 (n=5)	7
845	squamosus	2021-02	Outdoor	0	RIBANGUA	5	2021-02 (n=5)	7
846	unknown	2021-02	Outdoor	0	RIBANGUA	5	2021-02 (n=5)	7
847	tenebrosus	2021-05	Outdoor	0	RIBANGUA	10	2021-05 (n=10)	7
848	funestus	2021-05	Outdoor	0	RIBANGUA	10	2021-05 (n=10)	7
849	ziemanni	2021-05	Outdoor	0	RIBANGUA	10	2021-05 (n=10)	7
850	gambiae	2021-05	Outdoor	0	RIBANGUA	10	2021-05 (n=10)	7
851	squamosus	2021-05	Outdoor	0	RIBANGUA	10	2021-05 (n=10)	7
852	unknown	2021-05	Outdoor	0	RIBANGUA	10	2021-05 (n=10)	7
853	tenebrosus	2021-06	Outdoor	0	RIBANGUA	10	2021-06 (n=10)	7
854	funestus	2021-06	Outdoor	0	RIBANGUA	10	2021-06 (n=10)	7
855	ziemanni	2021-06	Outdoor	0	RIBANGUA	10	2021-06 (n=10)	7
856	gambiae	2021-06	Outdoor	0	RIBANGUA	10	2021-06 (n=10)	7
857	squamosus	2021-06	Outdoor	0	RIBANGUA	10	2021-06 (n=10)	7
858	unknown	2021-06	Outdoor	0	RIBANGUA	10	2021-06 (n=10)	7
859	tenebrosus	2021-07	Outdoor	0	RIBANGUA	9	2021-07 (n=10/n=9)	7
860	funestus	2021-07	Outdoor	0	RIBANGUA	9	2021-07 (n=10/n=9)	7
861	ziemanni	2021-07	Outdoor	0	RIBANGUA	9	2021-07 (n=10/n=9)	7
862	gambiae	2021-07	Outdoor	0	RIBANGUA	9	2021-07 (n=10/n=9)	7
863	squamosus	2021-07	Outdoor	0	RIBANGUA	9	2021-07 (n=10/n=9)	7
864	unknown	2021-07	Outdoor	0	RIBANGUA	9	2021-07 (n=10/n=9)	7
865	tenebrosus	2020-09	Outdoor	0	RIBANGUA	5	2020-09 (n=5)	8
866	funestus	2020-09	Outdoor	0	RIBANGUA	5	2020-09 (n=5)	8
867	ziemanni	2020-09	Outdoor	0	RIBANGUA	5	2020-09 (n=5)	8
868	gambiae	2020-09	Outdoor	0	RIBANGUA	5	2020-09 (n=5)	8
869	squamosus	2020-09	Outdoor	0	RIBANGUA	5	2020-09 (n=5)	8
870	unknown	2020-09	Outdoor	0	RIBANGUA	5	2020-09 (n=5)	8
871	tenebrosus	2020-10	Outdoor	0	RIBANGUA	5	2020-10 (n=5)	8
872	funestus	2020-10	Outdoor	0	RIBANGUA	5	2020-10 (n=5)	8
873	ziemanni	2020-10	Outdoor	0	RIBANGUA	5	2020-10 (n=5)	8
874	gambiae	2020-10	Outdoor	0	RIBANGUA	5	2020-10 (n=5)	8
875	squamosus	2020-10	Outdoor	0	RIBANGUA	5	2020-10 (n=5)	8
876	unknown	2020-10	Outdoor	0	RIBANGUA	5	2020-10 (n=5)	8
877	tenebrosus	2020-11	Outdoor	0	RIBANGUA	21	2020-11 (n=21)	8
878	funestus	2020-11	Outdoor	0	RIBANGUA	21	2020-11 (n=21)	8
879	ziemanni	2020-11	Outdoor	0	RIBANGUA	21	2020-11 (n=21)	8
880	gambiae	2020-11	Outdoor	0	RIBANGUA	21	2020-11 (n=21)	8
881	squamosus	2020-11	Outdoor	0	RIBANGUA	21	2020-11 (n=21)	8
882	unknown	2020-11	Outdoor	0	RIBANGUA	21	2020-11 (n=21)	8
883	tenebrosus	2020-12	Outdoor	0	RIBANGUA	6	2020-12 (n=6)	8
884	funestus	2020-12	Outdoor	0	RIBANGUA	6	2020-12 (n=6)	8
885	ziemanni	2020-12	Outdoor	0	RIBANGUA	6	2020-12 (n=6)	8
886	gambiae	2020-12	Outdoor	0	RIBANGUA	6	2020-12 (n=6)	8
887	squamosus	2020-12	Outdoor	0	RIBANGUA	6	2020-12 (n=6)	8
888	unknown	2020-12	Outdoor	0	RIBANGUA	6	2020-12 (n=6)	8
889	tenebrosus	2021-02	Outdoor	0	RIBANGUA	5	2021-02 (n=5)	8
890	funestus	2021-02	Outdoor	0	RIBANGUA	5	2021-02 (n=5)	8
891	ziemanni	2021-02	Outdoor	0	RIBANGUA	5	2021-02 (n=5)	8
892	gambiae	2021-02	Outdoor	1	RIBANGUA	5	2021-02 (n=5)	8
893	squamosus	2021-02	Outdoor	0	RIBANGUA	5	2021-02 (n=5)	8
894	unknown	2021-02	Outdoor	0	RIBANGUA	5	2021-02 (n=5)	8
895	tenebrosus	2021-05	Outdoor	2	RIBANGUA	10	2021-05 (n=10)	8
896	funestus	2021-05	Outdoor	0	RIBANGUA	10	2021-05 (n=10)	8
897	ziemanni	2021-05	Outdoor	0	RIBANGUA	10	2021-05 (n=10)	8
898	gambiae	2021-05	Outdoor	0	RIBANGUA	10	2021-05 (n=10)	8
899	squamosus	2021-05	Outdoor	0	RIBANGUA	10	2021-05 (n=10)	8
900	unknown	2021-05	Outdoor	0	RIBANGUA	10	2021-05 (n=10)	8
901	tenebrosus	2021-06	Outdoor	0	RIBANGUA	10	2021-06 (n=10)	8
902	funestus	2021-06	Outdoor	0	RIBANGUA	10	2021-06 (n=10)	8
903	ziemanni	2021-06	Outdoor	0	RIBANGUA	10	2021-06 (n=10)	8
904	gambiae	2021-06	Outdoor	0	RIBANGUA	10	2021-06 (n=10)	8
905	squamosus	2021-06	Outdoor	0	RIBANGUA	10	2021-06 (n=10)	8
906	unknown	2021-06	Outdoor	0	RIBANGUA	10	2021-06 (n=10)	8
907	tenebrosus	2021-07	Outdoor	0	RIBANGUA	9	2021-07 (n=10/n=9)	8
908	funestus	2021-07	Outdoor	0	RIBANGUA	9	2021-07 (n=10/n=9)	8
909	ziemanni	2021-07	Outdoor	0	RIBANGUA	9	2021-07 (n=10/n=9)	8
910	gambiae	2021-07	Outdoor	0	RIBANGUA	9	2021-07 (n=10/n=9)	8
911	squamosus	2021-07	Outdoor	0	RIBANGUA	9	2021-07 (n=10/n=9)	8
912	unknown	2021-07	Outdoor	0	RIBANGUA	9	2021-07 (n=10/n=9)	8
913	tenebrosus	2020-09	Outdoor	0	RIBANGUA	5	2020-09 (n=5)	9
914	funestus	2020-09	Outdoor	0	RIBANGUA	5	2020-09 (n=5)	9
915	ziemanni	2020-09	Outdoor	0	RIBANGUA	5	2020-09 (n=5)	9
916	gambiae	2020-09	Outdoor	0	RIBANGUA	5	2020-09 (n=5)	9
917	squamosus	2020-09	Outdoor	0	RIBANGUA	5	2020-09 (n=5)	9
918	unknown	2020-09	Outdoor	0	RIBANGUA	5	2020-09 (n=5)	9
919	tenebrosus	2020-10	Outdoor	0	RIBANGUA	5	2020-10 (n=5)	9
920	funestus	2020-10	Outdoor	0	RIBANGUA	5	2020-10 (n=5)	9
921	ziemanni	2020-10	Outdoor	0	RIBANGUA	5	2020-10 (n=5)	9
922	gambiae	2020-10	Outdoor	0	RIBANGUA	5	2020-10 (n=5)	9
923	squamosus	2020-10	Outdoor	0	RIBANGUA	5	2020-10 (n=5)	9
924	unknown	2020-10	Outdoor	0	RIBANGUA	5	2020-10 (n=5)	9
925	tenebrosus	2020-11	Outdoor	0	RIBANGUA	21	2020-11 (n=21)	9
926	funestus	2020-11	Outdoor	0	RIBANGUA	21	2020-11 (n=21)	9
927	ziemanni	2020-11	Outdoor	0	RIBANGUA	21	2020-11 (n=21)	9
928	gambiae	2020-11	Outdoor	0	RIBANGUA	21	2020-11 (n=21)	9
929	squamosus	2020-11	Outdoor	0	RIBANGUA	21	2020-11 (n=21)	9
930	unknown	2020-11	Outdoor	0	RIBANGUA	21	2020-11 (n=21)	9
931	tenebrosus	2020-12	Outdoor	0	RIBANGUA	6	2020-12 (n=6)	9
932	funestus	2020-12	Outdoor	0	RIBANGUA	6	2020-12 (n=6)	9
933	ziemanni	2020-12	Outdoor	0	RIBANGUA	6	2020-12 (n=6)	9
934	gambiae	2020-12	Outdoor	0	RIBANGUA	6	2020-12 (n=6)	9
935	squamosus	2020-12	Outdoor	0	RIBANGUA	6	2020-12 (n=6)	9
936	unknown	2020-12	Outdoor	0	RIBANGUA	6	2020-12 (n=6)	9
937	tenebrosus	2021-02	Outdoor	0	RIBANGUA	5	2021-02 (n=5)	9
938	funestus	2021-02	Outdoor	0	RIBANGUA	5	2021-02 (n=5)	9
939	ziemanni	2021-02	Outdoor	0	RIBANGUA	5	2021-02 (n=5)	9
940	gambiae	2021-02	Outdoor	0	RIBANGUA	5	2021-02 (n=5)	9
941	squamosus	2021-02	Outdoor	0	RIBANGUA	5	2021-02 (n=5)	9
942	unknown	2021-02	Outdoor	0	RIBANGUA	5	2021-02 (n=5)	9
943	tenebrosus	2021-05	Outdoor	0	RIBANGUA	10	2021-05 (n=10)	9
944	funestus	2021-05	Outdoor	0	RIBANGUA	10	2021-05 (n=10)	9
945	ziemanni	2021-05	Outdoor	0	RIBANGUA	10	2021-05 (n=10)	9
946	gambiae	2021-05	Outdoor	0	RIBANGUA	10	2021-05 (n=10)	9
947	squamosus	2021-05	Outdoor	0	RIBANGUA	10	2021-05 (n=10)	9
948	unknown	2021-05	Outdoor	0	RIBANGUA	10	2021-05 (n=10)	9
949	tenebrosus	2021-06	Outdoor	2	RIBANGUA	10	2021-06 (n=10)	9
950	funestus	2021-06	Outdoor	0	RIBANGUA	10	2021-06 (n=10)	9
951	ziemanni	2021-06	Outdoor	0	RIBANGUA	10	2021-06 (n=10)	9
952	gambiae	2021-06	Outdoor	0	RIBANGUA	10	2021-06 (n=10)	9
953	squamosus	2021-06	Outdoor	0	RIBANGUA	10	2021-06 (n=10)	9
954	unknown	2021-06	Outdoor	0	RIBANGUA	10	2021-06 (n=10)	9
955	tenebrosus	2021-07	Outdoor	0	RIBANGUA	9	2021-07 (n=10/n=9)	9
956	funestus	2021-07	Outdoor	0	RIBANGUA	9	2021-07 (n=10/n=9)	9
957	ziemanni	2021-07	Outdoor	0	RIBANGUA	9	2021-07 (n=10/n=9)	9
958	gambiae	2021-07	Outdoor	0	RIBANGUA	9	2021-07 (n=10/n=9)	9
959	squamosus	2021-07	Outdoor	0	RIBANGUA	9	2021-07 (n=10/n=9)	9
960	unknown	2021-07	Outdoor	0	RIBANGUA	9	2021-07 (n=10/n=9)	9
961	tenebrosus	2020-09	Outdoor	0	RIBANGUA	5	2020-09 (n=5)	10
962	funestus	2020-09	Outdoor	0	RIBANGUA	5	2020-09 (n=5)	10
963	ziemanni	2020-09	Outdoor	0	RIBANGUA	5	2020-09 (n=5)	10
964	gambiae	2020-09	Outdoor	0	RIBANGUA	5	2020-09 (n=5)	10
965	squamosus	2020-09	Outdoor	0	RIBANGUA	5	2020-09 (n=5)	10
966	unknown	2020-09	Outdoor	0	RIBANGUA	5	2020-09 (n=5)	10
967	tenebrosus	2020-10	Outdoor	0	RIBANGUA	5	2020-10 (n=5)	10
968	funestus	2020-10	Outdoor	0	RIBANGUA	5	2020-10 (n=5)	10
969	ziemanni	2020-10	Outdoor	0	RIBANGUA	5	2020-10 (n=5)	10
970	gambiae	2020-10	Outdoor	0	RIBANGUA	5	2020-10 (n=5)	10
971	squamosus	2020-10	Outdoor	0	RIBANGUA	5	2020-10 (n=5)	10
972	unknown	2020-10	Outdoor	0	RIBANGUA	5	2020-10 (n=5)	10
973	tenebrosus	2020-11	Outdoor	0	RIBANGUA	21	2020-11 (n=21)	10
974	funestus	2020-11	Outdoor	0	RIBANGUA	21	2020-11 (n=21)	10
975	ziemanni	2020-11	Outdoor	0	RIBANGUA	21	2020-11 (n=21)	10
976	gambiae	2020-11	Outdoor	0	RIBANGUA	21	2020-11 (n=21)	10
977	squamosus	2020-11	Outdoor	0	RIBANGUA	21	2020-11 (n=21)	10
978	unknown	2020-11	Outdoor	0	RIBANGUA	21	2020-11 (n=21)	10
979	tenebrosus	2020-12	Outdoor	0	RIBANGUA	6	2020-12 (n=6)	10
980	funestus	2020-12	Outdoor	0	RIBANGUA	6	2020-12 (n=6)	10
981	ziemanni	2020-12	Outdoor	0	RIBANGUA	6	2020-12 (n=6)	10
982	gambiae	2020-12	Outdoor	0	RIBANGUA	6	2020-12 (n=6)	10
983	squamosus	2020-12	Outdoor	0	RIBANGUA	6	2020-12 (n=6)	10
984	unknown	2020-12	Outdoor	0	RIBANGUA	6	2020-12 (n=6)	10
985	tenebrosus	2021-02	Outdoor	0	RIBANGUA	5	2021-02 (n=5)	10
986	funestus	2021-02	Outdoor	0	RIBANGUA	5	2021-02 (n=5)	10
987	ziemanni	2021-02	Outdoor	0	RIBANGUA	5	2021-02 (n=5)	10
988	gambiae	2021-02	Outdoor	0	RIBANGUA	5	2021-02 (n=5)	10
989	squamosus	2021-02	Outdoor	0	RIBANGUA	5	2021-02 (n=5)	10
990	unknown	2021-02	Outdoor	0	RIBANGUA	5	2021-02 (n=5)	10
991	tenebrosus	2021-05	Outdoor	0	RIBANGUA	10	2021-05 (n=10)	10
992	funestus	2021-05	Outdoor	0	RIBANGUA	10	2021-05 (n=10)	10
993	ziemanni	2021-05	Outdoor	0	RIBANGUA	10	2021-05 (n=10)	10
994	gambiae	2021-05	Outdoor	0	RIBANGUA	10	2021-05 (n=10)	10
995	squamosus	2021-05	Outdoor	0	RIBANGUA	10	2021-05 (n=10)	10
996	unknown	2021-05	Outdoor	0	RIBANGUA	10	2021-05 (n=10)	10
997	tenebrosus	2021-06	Outdoor	0	RIBANGUA	10	2021-06 (n=10)	10
998	funestus	2021-06	Outdoor	0	RIBANGUA	10	2021-06 (n=10)	10
999	ziemanni	2021-06	Outdoor	0	RIBANGUA	10	2021-06 (n=10)	10
1000	gambiae	2021-06	Outdoor	0	RIBANGUA	10	2021-06 (n=10)	10
1001	squamosus	2021-06	Outdoor	0	RIBANGUA	10	2021-06 (n=10)	10
1002	unknown	2021-06	Outdoor	0	RIBANGUA	10	2021-06 (n=10)	10
1003	tenebrosus	2021-07	Outdoor	0	RIBANGUA	9	2021-07 (n=10/n=9)	10
1004	funestus	2021-07	Outdoor	0	RIBANGUA	9	2021-07 (n=10/n=9)	10
1005	ziemanni	2021-07	Outdoor	0	RIBANGUA	9	2021-07 (n=10/n=9)	10
1006	gambiae	2021-07	Outdoor	0	RIBANGUA	9	2021-07 (n=10/n=9)	10
1007	squamosus	2021-07	Outdoor	0	RIBANGUA	9	2021-07 (n=10/n=9)	10
1008	unknown	2021-07	Outdoor	0	RIBANGUA	9	2021-07 (n=10/n=9)	10
1009	tenebrosus	2020-09	Outdoor	0	RIBANGUA	5	2020-09 (n=5)	11
1010	funestus	2020-09	Outdoor	0	RIBANGUA	5	2020-09 (n=5)	11
1011	ziemanni	2020-09	Outdoor	0	RIBANGUA	5	2020-09 (n=5)	11
1012	gambiae	2020-09	Outdoor	0	RIBANGUA	5	2020-09 (n=5)	11
1013	squamosus	2020-09	Outdoor	0	RIBANGUA	5	2020-09 (n=5)	11
1014	unknown	2020-09	Outdoor	0	RIBANGUA	5	2020-09 (n=5)	11
1015	tenebrosus	2020-10	Outdoor	0	RIBANGUA	5	2020-10 (n=5)	11
1016	funestus	2020-10	Outdoor	0	RIBANGUA	5	2020-10 (n=5)	11
1017	ziemanni	2020-10	Outdoor	0	RIBANGUA	5	2020-10 (n=5)	11
1018	gambiae	2020-10	Outdoor	0	RIBANGUA	5	2020-10 (n=5)	11
1019	squamosus	2020-10	Outdoor	0	RIBANGUA	5	2020-10 (n=5)	11
1020	unknown	2020-10	Outdoor	0	RIBANGUA	5	2020-10 (n=5)	11
1021	tenebrosus	2020-11	Outdoor	0	RIBANGUA	21	2020-11 (n=21)	11
1022	funestus	2020-11	Outdoor	0	RIBANGUA	21	2020-11 (n=21)	11
1023	ziemanni	2020-11	Outdoor	0	RIBANGUA	21	2020-11 (n=21)	11
1024	gambiae	2020-11	Outdoor	0	RIBANGUA	21	2020-11 (n=21)	11
1025	squamosus	2020-11	Outdoor	0	RIBANGUA	21	2020-11 (n=21)	11
1026	unknown	2020-11	Outdoor	0	RIBANGUA	21	2020-11 (n=21)	11
1027	tenebrosus	2020-12	Outdoor	0	RIBANGUA	6	2020-12 (n=6)	11
1028	funestus	2020-12	Outdoor	0	RIBANGUA	6	2020-12 (n=6)	11
1029	ziemanni	2020-12	Outdoor	0	RIBANGUA	6	2020-12 (n=6)	11
1030	gambiae	2020-12	Outdoor	0	RIBANGUA	6	2020-12 (n=6)	11
1031	squamosus	2020-12	Outdoor	0	RIBANGUA	6	2020-12 (n=6)	11
1032	unknown	2020-12	Outdoor	0	RIBANGUA	6	2020-12 (n=6)	11
1033	tenebrosus	2021-02	Outdoor	0	RIBANGUA	5	2021-02 (n=5)	11
1034	funestus	2021-02	Outdoor	0	RIBANGUA	5	2021-02 (n=5)	11
1035	ziemanni	2021-02	Outdoor	0	RIBANGUA	5	2021-02 (n=5)	11
1036	gambiae	2021-02	Outdoor	0	RIBANGUA	5	2021-02 (n=5)	11
1037	squamosus	2021-02	Outdoor	0	RIBANGUA	5	2021-02 (n=5)	11
1038	unknown	2021-02	Outdoor	0	RIBANGUA	5	2021-02 (n=5)	11
1039	tenebrosus	2021-05	Outdoor	0	RIBANGUA	10	2021-05 (n=10)	11
1040	funestus	2021-05	Outdoor	0	RIBANGUA	10	2021-05 (n=10)	11
1041	ziemanni	2021-05	Outdoor	0	RIBANGUA	10	2021-05 (n=10)	11
1042	gambiae	2021-05	Outdoor	0	RIBANGUA	10	2021-05 (n=10)	11
1043	squamosus	2021-05	Outdoor	0	RIBANGUA	10	2021-05 (n=10)	11
1044	unknown	2021-05	Outdoor	0	RIBANGUA	10	2021-05 (n=10)	11
1045	tenebrosus	2021-06	Outdoor	1	RIBANGUA	10	2021-06 (n=10)	11
1046	funestus	2021-06	Outdoor	0	RIBANGUA	10	2021-06 (n=10)	11
1047	ziemanni	2021-06	Outdoor	0	RIBANGUA	10	2021-06 (n=10)	11
1048	gambiae	2021-06	Outdoor	0	RIBANGUA	10	2021-06 (n=10)	11
1049	squamosus	2021-06	Outdoor	0	RIBANGUA	10	2021-06 (n=10)	11
1050	unknown	2021-06	Outdoor	0	RIBANGUA	10	2021-06 (n=10)	11
1051	tenebrosus	2021-07	Outdoor	0	RIBANGUA	9	2021-07 (n=10/n=9)	11
1052	funestus	2021-07	Outdoor	0	RIBANGUA	9	2021-07 (n=10/n=9)	11
1053	ziemanni	2021-07	Outdoor	0	RIBANGUA	9	2021-07 (n=10/n=9)	11
1054	gambiae	2021-07	Outdoor	0	RIBANGUA	9	2021-07 (n=10/n=9)	11
1055	squamosus	2021-07	Outdoor	0	RIBANGUA	9	2021-07 (n=10/n=9)	11
1056	unknown	2021-07	Outdoor	0	RIBANGUA	9	2021-07 (n=10/n=9)	11
