# Supplementary material for: Malaria Mosquito Host-Seeking Activity Times in Manhiça District, Rural Mozambique, and the Need to Better Match Entomological Surveillance Strategies to Daylight Cycles
Source: Insects. 2025 Dec 12;16(12):1264. doi: 10.3390/insects16121264 (PMC12734131; doi:10.3390/insects16121264)
Supplement: Supplementary file 1 [file insects-16-01264-s001.zip › Excel S3. SI_Palmeira_data_fig2.csv]

	species	collection_time	trap_type	n	aggregate_number_id
1	tenebrosus	18:00 - 20:00	Indoor	1	1
2	funestus	18:00 - 20:00	Indoor	0	1
3	ziemanni	18:00 - 20:00	Indoor	0	1
4	gambiae	18:00 - 20:00	Indoor	0	1
5	squamosus	18:00 - 20:00	Indoor	0	1
6	unknown	18:00 - 20:00	Indoor	0	1
7	tenebrosus	20:00 - 22:00	Indoor	0	1
8	funestus	20:00 - 22:00	Indoor	0	1
9	ziemanni	20:00 - 22:00	Indoor	0	1
10	gambiae	20:00 - 22:00	Indoor	0	1
11	squamosus	20:00 - 22:00	Indoor	0	1
12	unknown	20:00 - 22:00	Indoor	0	1
13	tenebrosus	22:00 - 24:00	Indoor	0	1
14	funestus	22:00 - 24:00	Indoor	0	1
15	ziemanni	22:00 - 24:00	Indoor	0	1
16	gambiae	22:00 - 24:00	Indoor	0	1
17	squamosus	22:00 - 24:00	Indoor	0	1
18	unknown	22:00 - 24:00	Indoor	0	1
19	tenebrosus	24:00 - 02:00	Indoor	0	1
20	funestus	24:00 - 02:00	Indoor	0	1
21	ziemanni	24:00 - 02:00	Indoor	0	1
22	gambiae	24:00 - 02:00	Indoor	0	1
23	squamosus	24:00 - 02:00	Indoor	0	1
24	unknown	24:00 - 02:00	Indoor	0	1
25	tenebrosus	02:00 - 04:00	Indoor	0	1
26	funestus	02:00 - 04:00	Indoor	0	1
27	ziemanni	02:00 - 04:00	Indoor	0	1
28	gambiae	02:00 - 04:00	Indoor	0	1
29	squamosus	02:00 - 04:00	Indoor	0	1
30	unknown	02:00 - 04:00	Indoor	0	1
31	tenebrosus	04:00 - 06:00	Indoor	0	1
32	funestus	04:00 - 06:00	Indoor	0	1
33	ziemanni	04:00 - 06:00	Indoor	0	1
34	gambiae	04:00 - 06:00	Indoor	0	1
35	squamosus	04:00 - 06:00	Indoor	0	1
36	unknown	04:00 - 06:00	Indoor	0	1
37	tenebrosus	18:00 - 20:00	Indoor	0	2
38	funestus	18:00 - 20:00	Indoor	0	2
39	ziemanni	18:00 - 20:00	Indoor	0	2
40	gambiae	18:00 - 20:00	Indoor	0	2
41	squamosus	18:00 - 20:00	Indoor	0	2
42	unknown	18:00 - 20:00	Indoor	0	2
43	tenebrosus	20:00 - 22:00	Indoor	1	2
44	funestus	20:00 - 22:00	Indoor	0	2
45	ziemanni	20:00 - 22:00	Indoor	0	2
46	gambiae	20:00 - 22:00	Indoor	0	2
47	squamosus	20:00 - 22:00	Indoor	0	2
48	unknown	20:00 - 22:00	Indoor	0	2
49	tenebrosus	22:00 - 24:00	Indoor	0	2
50	funestus	22:00 - 24:00	Indoor	0	2
51	ziemanni	22:00 - 24:00	Indoor	0	2
52	gambiae	22:00 - 24:00	Indoor	0	2
53	squamosus	22:00 - 24:00	Indoor	0	2
54	unknown	22:00 - 24:00	Indoor	0	2
55	tenebrosus	24:00 - 02:00	Indoor	0	2
56	funestus	24:00 - 02:00	Indoor	0	2
57	ziemanni	24:00 - 02:00	Indoor	0	2
58	gambiae	24:00 - 02:00	Indoor	0	2
59	squamosus	24:00 - 02:00	Indoor	0	2
60	unknown	24:00 - 02:00	Indoor	0	2
61	tenebrosus	02:00 - 04:00	Indoor	0	2
62	funestus	02:00 - 04:00	Indoor	0	2
63	ziemanni	02:00 - 04:00	Indoor	0	2
64	gambiae	02:00 - 04:00	Indoor	0	2
65	squamosus	02:00 - 04:00	Indoor	0	2
66	unknown	02:00 - 04:00	Indoor	0	2
67	tenebrosus	04:00 - 06:00	Indoor	0	2
68	funestus	04:00 - 06:00	Indoor	0	2
69	ziemanni	04:00 - 06:00	Indoor	0	2
70	gambiae	04:00 - 06:00	Indoor	0	2
71	squamosus	04:00 - 06:00	Indoor	0	2
72	unknown	04:00 - 06:00	Indoor	0	2
73	tenebrosus	18:00 - 20:00	Indoor	1	3
74	funestus	18:00 - 20:00	Indoor	0	3
75	ziemanni	18:00 - 20:00	Indoor	0	3
76	gambiae	18:00 - 20:00	Indoor	0	3
77	squamosus	18:00 - 20:00	Indoor	0	3
78	unknown	18:00 - 20:00	Indoor	0	3
79	tenebrosus	20:00 - 22:00	Indoor	0	3
80	funestus	20:00 - 22:00	Indoor	0	3
81	ziemanni	20:00 - 22:00	Indoor	0	3
82	gambiae	20:00 - 22:00	Indoor	0	3
83	squamosus	20:00 - 22:00	Indoor	0	3
84	unknown	20:00 - 22:00	Indoor	0	3
85	tenebrosus	22:00 - 24:00	Indoor	0	3
86	funestus	22:00 - 24:00	Indoor	1	3
87	ziemanni	22:00 - 24:00	Indoor	0	3
88	gambiae	22:00 - 24:00	Indoor	0	3
89	squamosus	22:00 - 24:00	Indoor	0	3
90	unknown	22:00 - 24:00	Indoor	0	3
91	tenebrosus	24:00 - 02:00	Indoor	0	3
92	funestus	24:00 - 02:00	Indoor	0	3
93	ziemanni	24:00 - 02:00	Indoor	0	3
94	gambiae	24:00 - 02:00	Indoor	0	3
95	squamosus	24:00 - 02:00	Indoor	0	3
96	unknown	24:00 - 02:00	Indoor	0	3
97	tenebrosus	02:00 - 04:00	Indoor	0	3
98	funestus	02:00 - 04:00	Indoor	0	3
99	ziemanni	02:00 - 04:00	Indoor	0	3
100	gambiae	02:00 - 04:00	Indoor	0	3
101	squamosus	02:00 - 04:00	Indoor	0	3
102	unknown	02:00 - 04:00	Indoor	0	3
103	tenebrosus	04:00 - 06:00	Indoor	0	3
104	funestus	04:00 - 06:00	Indoor	0	3
105	ziemanni	04:00 - 06:00	Indoor	0	3
106	gambiae	04:00 - 06:00	Indoor	0	3
107	squamosus	04:00 - 06:00	Indoor	0	3
108	unknown	04:00 - 06:00	Indoor	0	3
109	tenebrosus	18:00 - 20:00	Indoor	0	4
110	funestus	18:00 - 20:00	Indoor	0	4
111	ziemanni	18:00 - 20:00	Indoor	0	4
112	gambiae	18:00 - 20:00	Indoor	0	4
113	squamosus	18:00 - 20:00	Indoor	0	4
114	unknown	18:00 - 20:00	Indoor	0	4
115	tenebrosus	20:00 - 22:00	Indoor	2	4
116	funestus	20:00 - 22:00	Indoor	0	4
117	ziemanni	20:00 - 22:00	Indoor	0	4
118	gambiae	20:00 - 22:00	Indoor	0	4
119	squamosus	20:00 - 22:00	Indoor	0	4
120	unknown	20:00 - 22:00	Indoor	0	4
121	tenebrosus	22:00 - 24:00	Indoor	0	4
122	funestus	22:00 - 24:00	Indoor	0	4
123	ziemanni	22:00 - 24:00	Indoor	1	4
124	gambiae	22:00 - 24:00	Indoor	0	4
125	squamosus	22:00 - 24:00	Indoor	0	4
126	unknown	22:00 - 24:00	Indoor	0	4
127	tenebrosus	24:00 - 02:00	Indoor	0	4
128	funestus	24:00 - 02:00	Indoor	0	4
129	ziemanni	24:00 - 02:00	Indoor	0	4
130	gambiae	24:00 - 02:00	Indoor	0	4
131	squamosus	24:00 - 02:00	Indoor	0	4
132	unknown	24:00 - 02:00	Indoor	0	4
133	tenebrosus	02:00 - 04:00	Indoor	0	4
134	funestus	02:00 - 04:00	Indoor	0	4
135	ziemanni	02:00 - 04:00	Indoor	0	4
136	gambiae	02:00 - 04:00	Indoor	0	4
137	squamosus	02:00 - 04:00	Indoor	0	4
138	unknown	02:00 - 04:00	Indoor	0	4
139	tenebrosus	04:00 - 06:00	Indoor	0	4
140	funestus	04:00 - 06:00	Indoor	0	4
141	ziemanni	04:00 - 06:00	Indoor	0	4
142	gambiae	04:00 - 06:00	Indoor	0	4
143	squamosus	04:00 - 06:00	Indoor	0	4
144	unknown	04:00 - 06:00	Indoor	0	4
145	tenebrosus	18:00 - 20:00	Indoor	0	5
146	funestus	18:00 - 20:00	Indoor	0	5
147	ziemanni	18:00 - 20:00	Indoor	0	5
148	gambiae	18:00 - 20:00	Indoor	0	5
149	squamosus	18:00 - 20:00	Indoor	0	5
150	unknown	18:00 - 20:00	Indoor	0	5
151	tenebrosus	20:00 - 22:00	Indoor	0	5
152	funestus	20:00 - 22:00	Indoor	0	5
153	ziemanni	20:00 - 22:00	Indoor	0	5
154	gambiae	20:00 - 22:00	Indoor	0	5
155	squamosus	20:00 - 22:00	Indoor	0	5
156	unknown	20:00 - 22:00	Indoor	0	5
157	tenebrosus	22:00 - 24:00	Indoor	0	5
158	funestus	22:00 - 24:00	Indoor	0	5
159	ziemanni	22:00 - 24:00	Indoor	0	5
160	gambiae	22:00 - 24:00	Indoor	0	5
161	squamosus	22:00 - 24:00	Indoor	0	5
162	unknown	22:00 - 24:00	Indoor	0	5
163	tenebrosus	24:00 - 02:00	Indoor	0	5
164	funestus	24:00 - 02:00	Indoor	0	5
165	ziemanni	24:00 - 02:00	Indoor	0	5
166	gambiae	24:00 - 02:00	Indoor	0	5
167	squamosus	24:00 - 02:00	Indoor	0	5
168	unknown	24:00 - 02:00	Indoor	0	5
169	tenebrosus	02:00 - 04:00	Indoor	0	5
170	funestus	02:00 - 04:00	Indoor	0	5
171	ziemanni	02:00 - 04:00	Indoor	0	5
172	gambiae	02:00 - 04:00	Indoor	0	5
173	squamosus	02:00 - 04:00	Indoor	0	5
174	unknown	02:00 - 04:00	Indoor	0	5
175	tenebrosus	04:00 - 06:00	Indoor	0	5
176	funestus	04:00 - 06:00	Indoor	0	5
177	ziemanni	04:00 - 06:00	Indoor	0	5
178	gambiae	04:00 - 06:00	Indoor	0	5
179	squamosus	04:00 - 06:00	Indoor	0	5
180	unknown	04:00 - 06:00	Indoor	0	5
181	tenebrosus	18:00 - 20:00	Indoor	2	6
182	funestus	18:00 - 20:00	Indoor	1	6
183	ziemanni	18:00 - 20:00	Indoor	0	6
184	gambiae	18:00 - 20:00	Indoor	0	6
185	squamosus	18:00 - 20:00	Indoor	0	6
186	unknown	18:00 - 20:00	Indoor	0	6
187	tenebrosus	20:00 - 22:00	Indoor	2	6
188	funestus	20:00 - 22:00	Indoor	0	6
189	ziemanni	20:00 - 22:00	Indoor	0	6
190	gambiae	20:00 - 22:00	Indoor	0	6
191	squamosus	20:00 - 22:00	Indoor	0	6
192	unknown	20:00 - 22:00	Indoor	0	6
193	tenebrosus	22:00 - 24:00	Indoor	1	6
194	funestus	22:00 - 24:00	Indoor	0	6
195	ziemanni	22:00 - 24:00	Indoor	0	6
196	gambiae	22:00 - 24:00	Indoor	0	6
197	squamosus	22:00 - 24:00	Indoor	0	6
198	unknown	22:00 - 24:00	Indoor	0	6
199	tenebrosus	24:00 - 02:00	Indoor	1	6
200	funestus	24:00 - 02:00	Indoor	0	6
201	ziemanni	24:00 - 02:00	Indoor	0	6
202	gambiae	24:00 - 02:00	Indoor	0	6
203	squamosus	24:00 - 02:00	Indoor	0	6
204	unknown	24:00 - 02:00	Indoor	0	6
205	tenebrosus	02:00 - 04:00	Indoor	1	6
206	funestus	02:00 - 04:00	Indoor	0	6
207	ziemanni	02:00 - 04:00	Indoor	0	6
208	gambiae	02:00 - 04:00	Indoor	0	6
209	squamosus	02:00 - 04:00	Indoor	0	6
210	unknown	02:00 - 04:00	Indoor	0	6
211	tenebrosus	04:00 - 06:00	Indoor	1	6
212	funestus	04:00 - 06:00	Indoor	0	6
213	ziemanni	04:00 - 06:00	Indoor	0	6
214	gambiae	04:00 - 06:00	Indoor	0	6
215	squamosus	04:00 - 06:00	Indoor	0	6
216	unknown	04:00 - 06:00	Indoor	0	6
217	tenebrosus	18:00 - 20:00	Indoor	0	7
218	funestus	18:00 - 20:00	Indoor	0	7
219	ziemanni	18:00 - 20:00	Indoor	0	7
220	gambiae	18:00 - 20:00	Indoor	0	7
221	squamosus	18:00 - 20:00	Indoor	0	7
222	unknown	18:00 - 20:00	Indoor	0	7
223	tenebrosus	20:00 - 22:00	Indoor	0	7
224	funestus	20:00 - 22:00	Indoor	0	7
225	ziemanni	20:00 - 22:00	Indoor	0	7
226	gambiae	20:00 - 22:00	Indoor	0	7
227	squamosus	20:00 - 22:00	Indoor	0	7
228	unknown	20:00 - 22:00	Indoor	1	7
229	tenebrosus	22:00 - 24:00	Indoor	0	7
230	funestus	22:00 - 24:00	Indoor	0	7
231	ziemanni	22:00 - 24:00	Indoor	0	7
232	gambiae	22:00 - 24:00	Indoor	0	7
233	squamosus	22:00 - 24:00	Indoor	0	7
234	unknown	22:00 - 24:00	Indoor	0	7
235	tenebrosus	24:00 - 02:00	Indoor	0	7
236	funestus	24:00 - 02:00	Indoor	0	7
237	ziemanni	24:00 - 02:00	Indoor	0	7
238	gambiae	24:00 - 02:00	Indoor	0	7
239	squamosus	24:00 - 02:00	Indoor	0	7
240	unknown	24:00 - 02:00	Indoor	0	7
241	tenebrosus	02:00 - 04:00	Indoor	0	7
242	funestus	02:00 - 04:00	Indoor	0	7
243	ziemanni	02:00 - 04:00	Indoor	0	7
244	gambiae	02:00 - 04:00	Indoor	0	7
245	squamosus	02:00 - 04:00	Indoor	0	7
246	unknown	02:00 - 04:00	Indoor	0	7
247	tenebrosus	04:00 - 06:00	Indoor	0	7
248	funestus	04:00 - 06:00	Indoor	0	7
249	ziemanni	04:00 - 06:00	Indoor	0	7
250	gambiae	04:00 - 06:00	Indoor	0	7
251	squamosus	04:00 - 06:00	Indoor	0	7
252	unknown	04:00 - 06:00	Indoor	0	7
253	tenebrosus	18:00 - 20:00	Indoor	0	8
254	funestus	18:00 - 20:00	Indoor	0	8
255	ziemanni	18:00 - 20:00	Indoor	0	8
256	gambiae	18:00 - 20:00	Indoor	0	8
257	squamosus	18:00 - 20:00	Indoor	0	8
258	unknown	18:00 - 20:00	Indoor	0	8
259	tenebrosus	20:00 - 22:00	Indoor	1	8
260	funestus	20:00 - 22:00	Indoor	0	8
261	ziemanni	20:00 - 22:00	Indoor	0	8
262	gambiae	20:00 - 22:00	Indoor	0	8
263	squamosus	20:00 - 22:00	Indoor	0	8
264	unknown	20:00 - 22:00	Indoor	0	8
265	tenebrosus	22:00 - 24:00	Indoor	0	8
266	funestus	22:00 - 24:00	Indoor	1	8
267	ziemanni	22:00 - 24:00	Indoor	0	8
268	gambiae	22:00 - 24:00	Indoor	0	8
269	squamosus	22:00 - 24:00	Indoor	0	8
270	unknown	22:00 - 24:00	Indoor	0	8
271	tenebrosus	24:00 - 02:00	Indoor	0	8
272	funestus	24:00 - 02:00	Indoor	0	8
273	ziemanni	24:00 - 02:00	Indoor	0	8
274	gambiae	24:00 - 02:00	Indoor	0	8
275	squamosus	24:00 - 02:00	Indoor	0	8
276	unknown	24:00 - 02:00	Indoor	0	8
277	tenebrosus	02:00 - 04:00	Indoor	0	8
278	funestus	02:00 - 04:00	Indoor	0	8
279	ziemanni	02:00 - 04:00	Indoor	0	8
280	gambiae	02:00 - 04:00	Indoor	0	8
281	squamosus	02:00 - 04:00	Indoor	0	8
282	unknown	02:00 - 04:00	Indoor	0	8
283	tenebrosus	04:00 - 06:00	Indoor	0	8
284	funestus	04:00 - 06:00	Indoor	0	8
285	ziemanni	04:00 - 06:00	Indoor	0	8
286	gambiae	04:00 - 06:00	Indoor	0	8
287	squamosus	04:00 - 06:00	Indoor	0	8
288	unknown	04:00 - 06:00	Indoor	0	8
289	tenebrosus	18:00 - 20:00	Indoor	0	9
290	funestus	18:00 - 20:00	Indoor	0	9
291	ziemanni	18:00 - 20:00	Indoor	0	9
292	gambiae	18:00 - 20:00	Indoor	0	9
293	squamosus	18:00 - 20:00	Indoor	0	9
294	unknown	18:00 - 20:00	Indoor	0	9
295	tenebrosus	20:00 - 22:00	Indoor	0	9
296	funestus	20:00 - 22:00	Indoor	0	9
297	ziemanni	20:00 - 22:00	Indoor	0	9
298	gambiae	20:00 - 22:00	Indoor	0	9
299	squamosus	20:00 - 22:00	Indoor	0	9
300	unknown	20:00 - 22:00	Indoor	0	9
301	tenebrosus	22:00 - 24:00	Indoor	0	9
302	funestus	22:00 - 24:00	Indoor	1	9
303	ziemanni	22:00 - 24:00	Indoor	0	9
304	gambiae	22:00 - 24:00	Indoor	0	9
305	squamosus	22:00 - 24:00	Indoor	0	9
306	unknown	22:00 - 24:00	Indoor	0	9
307	tenebrosus	24:00 - 02:00	Indoor	0	9
308	funestus	24:00 - 02:00	Indoor	0	9
309	ziemanni	24:00 - 02:00	Indoor	0	9
310	gambiae	24:00 - 02:00	Indoor	0	9
311	squamosus	24:00 - 02:00	Indoor	0	9
312	unknown	24:00 - 02:00	Indoor	0	9
313	tenebrosus	02:00 - 04:00	Indoor	0	9
314	funestus	02:00 - 04:00	Indoor	0	9
315	ziemanni	02:00 - 04:00	Indoor	0	9
316	gambiae	02:00 - 04:00	Indoor	0	9
317	squamosus	02:00 - 04:00	Indoor	0	9
318	unknown	02:00 - 04:00	Indoor	0	9
319	tenebrosus	04:00 - 06:00	Indoor	0	9
320	funestus	04:00 - 06:00	Indoor	0	9
321	ziemanni	04:00 - 06:00	Indoor	0	9
322	gambiae	04:00 - 06:00	Indoor	0	9
323	squamosus	04:00 - 06:00	Indoor	0	9
324	unknown	04:00 - 06:00	Indoor	0	9
325	tenebrosus	18:00 - 20:00	Outdoor	0	1
326	funestus	18:00 - 20:00	Outdoor	0	1
327	ziemanni	18:00 - 20:00	Outdoor	0	1
328	gambiae	18:00 - 20:00	Outdoor	0	1
329	squamosus	18:00 - 20:00	Outdoor	0	1
330	unknown	18:00 - 20:00	Outdoor	0	1
331	tenebrosus	20:00 - 22:00	Outdoor	0	1
332	funestus	20:00 - 22:00	Outdoor	0	1
333	ziemanni	20:00 - 22:00	Outdoor	0	1
334	gambiae	20:00 - 22:00	Outdoor	1	1
335	squamosus	20:00 - 22:00	Outdoor	0	1
336	unknown	20:00 - 22:00	Outdoor	0	1
337	tenebrosus	22:00 - 24:00	Outdoor	2	1
338	funestus	22:00 - 24:00	Outdoor	0	1
339	ziemanni	22:00 - 24:00	Outdoor	0	1
340	gambiae	22:00 - 24:00	Outdoor	0	1
341	squamosus	22:00 - 24:00	Outdoor	1	1
342	unknown	22:00 - 24:00	Outdoor	0	1
343	tenebrosus	24:00 - 02:00	Outdoor	0	1
344	funestus	24:00 - 02:00	Outdoor	0	1
345	ziemanni	24:00 - 02:00	Outdoor	0	1
346	gambiae	24:00 - 02:00	Outdoor	0	1
347	squamosus	24:00 - 02:00	Outdoor	0	1
348	unknown	24:00 - 02:00	Outdoor	0	1
349	tenebrosus	02:00 - 04:00	Outdoor	0	1
350	funestus	02:00 - 04:00	Outdoor	0	1
351	ziemanni	02:00 - 04:00	Outdoor	0	1
352	gambiae	02:00 - 04:00	Outdoor	0	1
353	squamosus	02:00 - 04:00	Outdoor	0	1
354	unknown	02:00 - 04:00	Outdoor	0	1
355	tenebrosus	04:00 - 06:00	Outdoor	0	1
356	funestus	04:00 - 06:00	Outdoor	0	1
357	ziemanni	04:00 - 06:00	Outdoor	0	1
358	gambiae	04:00 - 06:00	Outdoor	0	1
359	squamosus	04:00 - 06:00	Outdoor	0	1
360	unknown	04:00 - 06:00	Outdoor	0	1
361	tenebrosus	18:00 - 20:00	Outdoor	0	2
362	funestus	18:00 - 20:00	Outdoor	0	2
363	ziemanni	18:00 - 20:00	Outdoor	0	2
364	gambiae	18:00 - 20:00	Outdoor	0	2
365	squamosus	18:00 - 20:00	Outdoor	0	2
366	unknown	18:00 - 20:00	Outdoor	0	2
367	tenebrosus	20:00 - 22:00	Outdoor	9	2
368	funestus	20:00 - 22:00	Outdoor	0	2
369	ziemanni	20:00 - 22:00	Outdoor	0	2
370	gambiae	20:00 - 22:00	Outdoor	0	2
371	squamosus	20:00 - 22:00	Outdoor	0	2
372	unknown	20:00 - 22:00	Outdoor	0	2
373	tenebrosus	22:00 - 24:00	Outdoor	6	2
374	funestus	22:00 - 24:00	Outdoor	0	2
375	ziemanni	22:00 - 24:00	Outdoor	0	2
376	gambiae	22:00 - 24:00	Outdoor	0	2
377	squamosus	22:00 - 24:00	Outdoor	0	2
378	unknown	22:00 - 24:00	Outdoor	0	2
379	tenebrosus	24:00 - 02:00	Outdoor	0	2
380	funestus	24:00 - 02:00	Outdoor	0	2
381	ziemanni	24:00 - 02:00	Outdoor	0	2
382	gambiae	24:00 - 02:00	Outdoor	0	2
383	squamosus	24:00 - 02:00	Outdoor	0	2
384	unknown	24:00 - 02:00	Outdoor	0	2
385	tenebrosus	02:00 - 04:00	Outdoor	0	2
386	funestus	02:00 - 04:00	Outdoor	0	2
387	ziemanni	02:00 - 04:00	Outdoor	0	2
388	gambiae	02:00 - 04:00	Outdoor	0	2
389	squamosus	02:00 - 04:00	Outdoor	0	2
390	unknown	02:00 - 04:00	Outdoor	0	2
391	tenebrosus	04:00 - 06:00	Outdoor	1	2
392	funestus	04:00 - 06:00	Outdoor	0	2
393	ziemanni	04:00 - 06:00	Outdoor	0	2
394	gambiae	04:00 - 06:00	Outdoor	0	2
395	squamosus	04:00 - 06:00	Outdoor	0	2
396	unknown	04:00 - 06:00	Outdoor	0	2
397	tenebrosus	18:00 - 20:00	Outdoor	4	3
398	funestus	18:00 - 20:00	Outdoor	0	3
399	ziemanni	18:00 - 20:00	Outdoor	0	3
400	gambiae	18:00 - 20:00	Outdoor	0	3
401	squamosus	18:00 - 20:00	Outdoor	0	3
402	unknown	18:00 - 20:00	Outdoor	0	3
403	tenebrosus	20:00 - 22:00	Outdoor	5	3
404	funestus	20:00 - 22:00	Outdoor	0	3
405	ziemanni	20:00 - 22:00	Outdoor	0	3
406	gambiae	20:00 - 22:00	Outdoor	0	3
407	squamosus	20:00 - 22:00	Outdoor	0	3
408	unknown	20:00 - 22:00	Outdoor	0	3
409	tenebrosus	22:00 - 24:00	Outdoor	3	3
410	funestus	22:00 - 24:00	Outdoor	2	3
411	ziemanni	22:00 - 24:00	Outdoor	0	3
412	gambiae	22:00 - 24:00	Outdoor	0	3
413	squamosus	22:00 - 24:00	Outdoor	0	3
414	unknown	22:00 - 24:00	Outdoor	0	3
415	tenebrosus	24:00 - 02:00	Outdoor	3	3
416	funestus	24:00 - 02:00	Outdoor	0	3
417	ziemanni	24:00 - 02:00	Outdoor	0	3
418	gambiae	24:00 - 02:00	Outdoor	0	3
419	squamosus	24:00 - 02:00	Outdoor	0	3
420	unknown	24:00 - 02:00	Outdoor	0	3
421	tenebrosus	02:00 - 04:00	Outdoor	4	3
422	funestus	02:00 - 04:00	Outdoor	0	3
423	ziemanni	02:00 - 04:00	Outdoor	0	3
424	gambiae	02:00 - 04:00	Outdoor	0	3
425	squamosus	02:00 - 04:00	Outdoor	0	3
426	unknown	02:00 - 04:00	Outdoor	0	3
427	tenebrosus	04:00 - 06:00	Outdoor	1	3
428	funestus	04:00 - 06:00	Outdoor	0	3
429	ziemanni	04:00 - 06:00	Outdoor	0	3
430	gambiae	04:00 - 06:00	Outdoor	0	3
431	squamosus	04:00 - 06:00	Outdoor	0	3
432	unknown	04:00 - 06:00	Outdoor	0	3
433	tenebrosus	18:00 - 20:00	Outdoor	0	4
434	funestus	18:00 - 20:00	Outdoor	0	4
435	ziemanni	18:00 - 20:00	Outdoor	0	4
436	gambiae	18:00 - 20:00	Outdoor	0	4
437	squamosus	18:00 - 20:00	Outdoor	0	4
438	unknown	18:00 - 20:00	Outdoor	0	4
439	tenebrosus	20:00 - 22:00	Outdoor	0	4
440	funestus	20:00 - 22:00	Outdoor	0	4
441	ziemanni	20:00 - 22:00	Outdoor	0	4
442	gambiae	20:00 - 22:00	Outdoor	0	4
443	squamosus	20:00 - 22:00	Outdoor	0	4
444	unknown	20:00 - 22:00	Outdoor	0	4
445	tenebrosus	22:00 - 24:00	Outdoor	1	4
446	funestus	22:00 - 24:00	Outdoor	0	4
447	ziemanni	22:00 - 24:00	Outdoor	0	4
448	gambiae	22:00 - 24:00	Outdoor	0	4
449	squamosus	22:00 - 24:00	Outdoor	0	4
450	unknown	22:00 - 24:00	Outdoor	0	4
451	tenebrosus	24:00 - 02:00	Outdoor	0	4
452	funestus	24:00 - 02:00	Outdoor	0	4
453	ziemanni	24:00 - 02:00	Outdoor	0	4
454	gambiae	24:00 - 02:00	Outdoor	0	4
455	squamosus	24:00 - 02:00	Outdoor	0	4
456	unknown	24:00 - 02:00	Outdoor	0	4
457	tenebrosus	02:00 - 04:00	Outdoor	0	4
458	funestus	02:00 - 04:00	Outdoor	0	4
459	ziemanni	02:00 - 04:00	Outdoor	0	4
460	gambiae	02:00 - 04:00	Outdoor	0	4
461	squamosus	02:00 - 04:00	Outdoor	0	4
462	unknown	02:00 - 04:00	Outdoor	0	4
463	tenebrosus	04:00 - 06:00	Outdoor	0	4
464	funestus	04:00 - 06:00	Outdoor	0	4
465	ziemanni	04:00 - 06:00	Outdoor	0	4
466	gambiae	04:00 - 06:00	Outdoor	0	4
467	squamosus	04:00 - 06:00	Outdoor	0	4
468	unknown	04:00 - 06:00	Outdoor	0	4
469	tenebrosus	18:00 - 20:00	Outdoor	2	5
470	funestus	18:00 - 20:00	Outdoor	0	5
471	ziemanni	18:00 - 20:00	Outdoor	0	5
472	gambiae	18:00 - 20:00	Outdoor	0	5
473	squamosus	18:00 - 20:00	Outdoor	0	5
474	unknown	18:00 - 20:00	Outdoor	0	5
475	tenebrosus	20:00 - 22:00	Outdoor	6	5
476	funestus	20:00 - 22:00	Outdoor	0	5
477	ziemanni	20:00 - 22:00	Outdoor	0	5
478	gambiae	20:00 - 22:00	Outdoor	0	5
479	squamosus	20:00 - 22:00	Outdoor	0	5
480	unknown	20:00 - 22:00	Outdoor	0	5
481	tenebrosus	22:00 - 24:00	Outdoor	1	5
482	funestus	22:00 - 24:00	Outdoor	1	5
483	ziemanni	22:00 - 24:00	Outdoor	1	5
484	gambiae	22:00 - 24:00	Outdoor	0	5
485	squamosus	22:00 - 24:00	Outdoor	0	5
486	unknown	22:00 - 24:00	Outdoor	0	5
487	tenebrosus	24:00 - 02:00	Outdoor	0	5
488	funestus	24:00 - 02:00	Outdoor	0	5
489	ziemanni	24:00 - 02:00	Outdoor	0	5
490	gambiae	24:00 - 02:00	Outdoor	0	5
491	squamosus	24:00 - 02:00	Outdoor	0	5
492	unknown	24:00 - 02:00	Outdoor	0	5
493	tenebrosus	02:00 - 04:00	Outdoor	0	5
494	funestus	02:00 - 04:00	Outdoor	0	5
495	ziemanni	02:00 - 04:00	Outdoor	0	5
496	gambiae	02:00 - 04:00	Outdoor	0	5
497	squamosus	02:00 - 04:00	Outdoor	0	5
498	unknown	02:00 - 04:00	Outdoor	0	5
499	tenebrosus	04:00 - 06:00	Outdoor	0	5
500	funestus	04:00 - 06:00	Outdoor	0	5
501	ziemanni	04:00 - 06:00	Outdoor	0	5
502	gambiae	04:00 - 06:00	Outdoor	0	5
503	squamosus	04:00 - 06:00	Outdoor	0	5
504	unknown	04:00 - 06:00	Outdoor	0	5
505	tenebrosus	18:00 - 20:00	Outdoor	3	6
506	funestus	18:00 - 20:00	Outdoor	0	6
507	ziemanni	18:00 - 20:00	Outdoor	0	6
508	gambiae	18:00 - 20:00	Outdoor	0	6
509	squamosus	18:00 - 20:00	Outdoor	0	6
510	unknown	18:00 - 20:00	Outdoor	0	6
511	tenebrosus	20:00 - 22:00	Outdoor	1	6
512	funestus	20:00 - 22:00	Outdoor	0	6
513	ziemanni	20:00 - 22:00	Outdoor	0	6
514	gambiae	20:00 - 22:00	Outdoor	0	6
515	squamosus	20:00 - 22:00	Outdoor	0	6
516	unknown	20:00 - 22:00	Outdoor	0	6
517	tenebrosus	22:00 - 24:00	Outdoor	0	6
518	funestus	22:00 - 24:00	Outdoor	0	6
519	ziemanni	22:00 - 24:00	Outdoor	0	6
520	gambiae	22:00 - 24:00	Outdoor	0	6
521	squamosus	22:00 - 24:00	Outdoor	0	6
522	unknown	22:00 - 24:00	Outdoor	0	6
523	tenebrosus	24:00 - 02:00	Outdoor	1	6
524	funestus	24:00 - 02:00	Outdoor	0	6
525	ziemanni	24:00 - 02:00	Outdoor	0	6
526	gambiae	24:00 - 02:00	Outdoor	0	6
527	squamosus	24:00 - 02:00	Outdoor	0	6
528	unknown	24:00 - 02:00	Outdoor	0	6
529	tenebrosus	02:00 - 04:00	Outdoor	0	6
530	funestus	02:00 - 04:00	Outdoor	0	6
531	ziemanni	02:00 - 04:00	Outdoor	0	6
532	gambiae	02:00 - 04:00	Outdoor	0	6
533	squamosus	02:00 - 04:00	Outdoor	0	6
534	unknown	02:00 - 04:00	Outdoor	0	6
535	tenebrosus	04:00 - 06:00	Outdoor	0	6
536	funestus	04:00 - 06:00	Outdoor	1	6
537	ziemanni	04:00 - 06:00	Outdoor	0	6
538	gambiae	04:00 - 06:00	Outdoor	0	6
539	squamosus	04:00 - 06:00	Outdoor	0	6
540	unknown	04:00 - 06:00	Outdoor	0	6
541	tenebrosus	18:00 - 20:00	Outdoor	0	7
542	funestus	18:00 - 20:00	Outdoor	0	7
543	ziemanni	18:00 - 20:00	Outdoor	0	7
544	gambiae	18:00 - 20:00	Outdoor	0	7
545	squamosus	18:00 - 20:00	Outdoor	0	7
546	unknown	18:00 - 20:00	Outdoor	0	7
547	tenebrosus	20:00 - 22:00	Outdoor	0	7
548	funestus	20:00 - 22:00	Outdoor	0	7
549	ziemanni	20:00 - 22:00	Outdoor	0	7
550	gambiae	20:00 - 22:00	Outdoor	0	7
551	squamosus	20:00 - 22:00	Outdoor	0	7
552	unknown	20:00 - 22:00	Outdoor	0	7
553	tenebrosus	22:00 - 24:00	Outdoor	0	7
554	funestus	22:00 - 24:00	Outdoor	0	7
555	ziemanni	22:00 - 24:00	Outdoor	0	7
556	gambiae	22:00 - 24:00	Outdoor	0	7
557	squamosus	22:00 - 24:00	Outdoor	0	7
558	unknown	22:00 - 24:00	Outdoor	0	7
559	tenebrosus	24:00 - 02:00	Outdoor	0	7
560	funestus	24:00 - 02:00	Outdoor	0	7
561	ziemanni	24:00 - 02:00	Outdoor	0	7
562	gambiae	24:00 - 02:00	Outdoor	0	7
563	squamosus	24:00 - 02:00	Outdoor	0	7
564	unknown	24:00 - 02:00	Outdoor	0	7
565	tenebrosus	02:00 - 04:00	Outdoor	0	7
566	funestus	02:00 - 04:00	Outdoor	0	7
567	ziemanni	02:00 - 04:00	Outdoor	0	7
568	gambiae	02:00 - 04:00	Outdoor	0	7
569	squamosus	02:00 - 04:00	Outdoor	0	7
570	unknown	02:00 - 04:00	Outdoor	0	7
571	tenebrosus	04:00 - 06:00	Outdoor	0	7
572	funestus	04:00 - 06:00	Outdoor	0	7
573	ziemanni	04:00 - 06:00	Outdoor	0	7
574	gambiae	04:00 - 06:00	Outdoor	0	7
575	squamosus	04:00 - 06:00	Outdoor	0	7
576	unknown	04:00 - 06:00	Outdoor	0	7
577	tenebrosus	18:00 - 20:00	Outdoor	4	8
578	funestus	18:00 - 20:00	Outdoor	0	8
579	ziemanni	18:00 - 20:00	Outdoor	0	8
580	gambiae	18:00 - 20:00	Outdoor	0	8
581	squamosus	18:00 - 20:00	Outdoor	0	8
582	unknown	18:00 - 20:00	Outdoor	0	8
583	tenebrosus	20:00 - 22:00	Outdoor	6	8
584	funestus	20:00 - 22:00	Outdoor	0	8
585	ziemanni	20:00 - 22:00	Outdoor	1	8
586	gambiae	20:00 - 22:00	Outdoor	0	8
587	squamosus	20:00 - 22:00	Outdoor	0	8
588	unknown	20:00 - 22:00	Outdoor	0	8
589	tenebrosus	22:00 - 24:00	Outdoor	6	8
590	funestus	22:00 - 24:00	Outdoor	0	8
591	ziemanni	22:00 - 24:00	Outdoor	0	8
592	gambiae	22:00 - 24:00	Outdoor	0	8
593	squamosus	22:00 - 24:00	Outdoor	0	8
594	unknown	22:00 - 24:00	Outdoor	0	8
595	tenebrosus	24:00 - 02:00	Outdoor	4	8
596	funestus	24:00 - 02:00	Outdoor	0	8
597	ziemanni	24:00 - 02:00	Outdoor	0	8
598	gambiae	24:00 - 02:00	Outdoor	0	8
599	squamosus	24:00 - 02:00	Outdoor	0	8
600	unknown	24:00 - 02:00	Outdoor	0	8
601	tenebrosus	02:00 - 04:00	Outdoor	3	8
602	funestus	02:00 - 04:00	Outdoor	1	8
603	ziemanni	02:00 - 04:00	Outdoor	0	8
604	gambiae	02:00 - 04:00	Outdoor	0	8
605	squamosus	02:00 - 04:00	Outdoor	0	8
606	unknown	02:00 - 04:00	Outdoor	0	8
607	tenebrosus	04:00 - 06:00	Outdoor	2	8
608	funestus	04:00 - 06:00	Outdoor	1	8
609	ziemanni	04:00 - 06:00	Outdoor	0	8
610	gambiae	04:00 - 06:00	Outdoor	0	8
611	squamosus	04:00 - 06:00	Outdoor	0	8
612	unknown	04:00 - 06:00	Outdoor	0	8
613	tenebrosus	18:00 - 20:00	Outdoor	0	9
614	funestus	18:00 - 20:00	Outdoor	0	9
615	ziemanni	18:00 - 20:00	Outdoor	0	9
616	gambiae	18:00 - 20:00	Outdoor	0	9
617	squamosus	18:00 - 20:00	Outdoor	0	9
618	unknown	18:00 - 20:00	Outdoor	0	9
619	tenebrosus	20:00 - 22:00	Outdoor	0	9
620	funestus	20:00 - 22:00	Outdoor	0	9
621	ziemanni	20:00 - 22:00	Outdoor	0	9
622	gambiae	20:00 - 22:00	Outdoor	0	9
623	squamosus	20:00 - 22:00	Outdoor	0	9
624	unknown	20:00 - 22:00	Outdoor	0	9
625	tenebrosus	22:00 - 24:00	Outdoor	0	9
626	funestus	22:00 - 24:00	Outdoor	0	9
627	ziemanni	22:00 - 24:00	Outdoor	0	9
628	gambiae	22:00 - 24:00	Outdoor	0	9
629	squamosus	22:00 - 24:00	Outdoor	0	9
630	unknown	22:00 - 24:00	Outdoor	0	9
631	tenebrosus	24:00 - 02:00	Outdoor	0	9
632	funestus	24:00 - 02:00	Outdoor	0	9
633	ziemanni	24:00 - 02:00	Outdoor	1	9
634	gambiae	24:00 - 02:00	Outdoor	0	9
635	squamosus	24:00 - 02:00	Outdoor	0	9
636	unknown	24:00 - 02:00	Outdoor	0	9
637	tenebrosus	02:00 - 04:00	Outdoor	0	9
638	funestus	02:00 - 04:00	Outdoor	0	9
639	ziemanni	02:00 - 04:00	Outdoor	0	9
640	gambiae	02:00 - 04:00	Outdoor	0	9
641	squamosus	02:00 - 04:00	Outdoor	0	9
642	unknown	02:00 - 04:00	Outdoor	0	9
643	tenebrosus	04:00 - 06:00	Outdoor	0	9
644	funestus	04:00 - 06:00	Outdoor	0	9
645	ziemanni	04:00 - 06:00	Outdoor	0	9
646	gambiae	04:00 - 06:00	Outdoor	0	9
647	squamosus	04:00 - 06:00	Outdoor	0	9
648	unknown	04:00 - 06:00	Outdoor	0	9
