# Supplementary material for: Malaria Mosquito Host-Seeking Activity Times in Manhiça District, Rural Mozambique, and the Need to Better Match Entomological Surveillance Strategies to Daylight Cycles
Source: Insects. 2025 Dec 12;16(12):1264. doi: 10.3390/insects16121264 (PMC12734131; doi:10.3390/insects16121264)
Supplement: Supplementary file 1 [file insects-16-01264-s001.zip › Excel S4. SI_Palmeira_data_figS3.csv]

	species	collection_date	trap_type	n	sentinel	n_days	collection_date_2	aggregate_number_id
1	tenebrosus	2021-03	Indoor	1	PALMEIRA	5	2021-03 (n=5)	1
2	funestus	2021-03	Indoor	0	PALMEIRA	5	2021-03 (n=5)	1
3	ziemanni	2021-03	Indoor	0	PALMEIRA	5	2021-03 (n=5)	1
4	gambiae	2021-03	Indoor	0	PALMEIRA	5	2021-03 (n=5)	1
5	squamosus	2021-03	Indoor	0	PALMEIRA	5	2021-03 (n=5)	1
6	unknown	2021-03	Indoor	0	PALMEIRA	5	2021-03 (n=5)	1
7	tenebrosus	2021-05	Indoor	0	PALMEIRA	4	2021-05 (n=4)	1
8	funestus	2021-05	Indoor	0	PALMEIRA	4	2021-05 (n=4)	1
9	ziemanni	2021-05	Indoor	0	PALMEIRA	4	2021-05 (n=4)	1
10	gambiae	2021-05	Indoor	0	PALMEIRA	4	2021-05 (n=4)	1
11	squamosus	2021-05	Indoor	0	PALMEIRA	4	2021-05 (n=4)	1
12	unknown	2021-05	Indoor	0	PALMEIRA	4	2021-05 (n=4)	1
13	tenebrosus	2021-06	Indoor	0	PALMEIRA	12	2021-06 (n=12)	1
14	funestus	2021-06	Indoor	0	PALMEIRA	12	2021-06 (n=12)	1
15	ziemanni	2021-06	Indoor	0	PALMEIRA	12	2021-06 (n=12)	1
16	gambiae	2021-06	Indoor	0	PALMEIRA	12	2021-06 (n=12)	1
17	squamosus	2021-06	Indoor	0	PALMEIRA	12	2021-06 (n=12)	1
18	unknown	2021-06	Indoor	0	PALMEIRA	12	2021-06 (n=12)	1
19	tenebrosus	2021-07	Indoor	0	PALMEIRA	12	2021-07 (n=12)	1
20	funestus	2021-07	Indoor	0	PALMEIRA	12	2021-07 (n=12)	1
21	ziemanni	2021-07	Indoor	0	PALMEIRA	12	2021-07 (n=12)	1
22	gambiae	2021-07	Indoor	0	PALMEIRA	12	2021-07 (n=12)	1
23	squamosus	2021-07	Indoor	0	PALMEIRA	12	2021-07 (n=12)	1
24	unknown	2021-07	Indoor	0	PALMEIRA	12	2021-07 (n=12)	1
25	tenebrosus	2021-03	Indoor	0	PALMEIRA	5	2021-03 (n=5)	2
26	funestus	2021-03	Indoor	0	PALMEIRA	5	2021-03 (n=5)	2
27	ziemanni	2021-03	Indoor	0	PALMEIRA	5	2021-03 (n=5)	2
28	gambiae	2021-03	Indoor	0	PALMEIRA	5	2021-03 (n=5)	2
29	squamosus	2021-03	Indoor	0	PALMEIRA	5	2021-03 (n=5)	2
30	unknown	2021-03	Indoor	0	PALMEIRA	5	2021-03 (n=5)	2
31	tenebrosus	2021-05	Indoor	0	PALMEIRA	4	2021-05 (n=4)	2
32	funestus	2021-05	Indoor	0	PALMEIRA	4	2021-05 (n=4)	2
33	ziemanni	2021-05	Indoor	0	PALMEIRA	4	2021-05 (n=4)	2
34	gambiae	2021-05	Indoor	0	PALMEIRA	4	2021-05 (n=4)	2
35	squamosus	2021-05	Indoor	0	PALMEIRA	4	2021-05 (n=4)	2
36	unknown	2021-05	Indoor	0	PALMEIRA	4	2021-05 (n=4)	2
37	tenebrosus	2021-06	Indoor	1	PALMEIRA	12	2021-06 (n=12)	2
38	funestus	2021-06	Indoor	0	PALMEIRA	12	2021-06 (n=12)	2
39	ziemanni	2021-06	Indoor	0	PALMEIRA	12	2021-06 (n=12)	2
40	gambiae	2021-06	Indoor	0	PALMEIRA	12	2021-06 (n=12)	2
41	squamosus	2021-06	Indoor	0	PALMEIRA	12	2021-06 (n=12)	2
42	unknown	2021-06	Indoor	0	PALMEIRA	12	2021-06 (n=12)	2
43	tenebrosus	2021-07	Indoor	0	PALMEIRA	12	2021-07 (n=12)	2
44	funestus	2021-07	Indoor	0	PALMEIRA	12	2021-07 (n=12)	2
45	ziemanni	2021-07	Indoor	0	PALMEIRA	12	2021-07 (n=12)	2
46	gambiae	2021-07	Indoor	0	PALMEIRA	12	2021-07 (n=12)	2
47	squamosus	2021-07	Indoor	0	PALMEIRA	12	2021-07 (n=12)	2
48	unknown	2021-07	Indoor	0	PALMEIRA	12	2021-07 (n=12)	2
49	tenebrosus	2021-03	Indoor	1	PALMEIRA	5	2021-03 (n=5)	3
50	funestus	2021-03	Indoor	1	PALMEIRA	5	2021-03 (n=5)	3
51	ziemanni	2021-03	Indoor	0	PALMEIRA	5	2021-03 (n=5)	3
52	gambiae	2021-03	Indoor	0	PALMEIRA	5	2021-03 (n=5)	3
53	squamosus	2021-03	Indoor	0	PALMEIRA	5	2021-03 (n=5)	3
54	unknown	2021-03	Indoor	0	PALMEIRA	5	2021-03 (n=5)	3
55	tenebrosus	2021-05	Indoor	0	PALMEIRA	4	2021-05 (n=4)	3
56	funestus	2021-05	Indoor	0	PALMEIRA	4	2021-05 (n=4)	3
57	ziemanni	2021-05	Indoor	0	PALMEIRA	4	2021-05 (n=4)	3
58	gambiae	2021-05	Indoor	0	PALMEIRA	4	2021-05 (n=4)	3
59	squamosus	2021-05	Indoor	0	PALMEIRA	4	2021-05 (n=4)	3
60	unknown	2021-05	Indoor	0	PALMEIRA	4	2021-05 (n=4)	3
61	tenebrosus	2021-06	Indoor	0	PALMEIRA	12	2021-06 (n=12)	3
62	funestus	2021-06	Indoor	0	PALMEIRA	12	2021-06 (n=12)	3
63	ziemanni	2021-06	Indoor	0	PALMEIRA	12	2021-06 (n=12)	3
64	gambiae	2021-06	Indoor	0	PALMEIRA	12	2021-06 (n=12)	3
65	squamosus	2021-06	Indoor	0	PALMEIRA	12	2021-06 (n=12)	3
66	unknown	2021-06	Indoor	0	PALMEIRA	12	2021-06 (n=12)	3
67	tenebrosus	2021-07	Indoor	0	PALMEIRA	12	2021-07 (n=12)	3
68	funestus	2021-07	Indoor	0	PALMEIRA	12	2021-07 (n=12)	3
69	ziemanni	2021-07	Indoor	0	PALMEIRA	12	2021-07 (n=12)	3
70	gambiae	2021-07	Indoor	0	PALMEIRA	12	2021-07 (n=12)	3
71	squamosus	2021-07	Indoor	0	PALMEIRA	12	2021-07 (n=12)	3
72	unknown	2021-07	Indoor	0	PALMEIRA	12	2021-07 (n=12)	3
73	tenebrosus	2021-03	Indoor	1	PALMEIRA	5	2021-03 (n=5)	4
74	funestus	2021-03	Indoor	0	PALMEIRA	5	2021-03 (n=5)	4
75	ziemanni	2021-03	Indoor	0	PALMEIRA	5	2021-03 (n=5)	4
76	gambiae	2021-03	Indoor	0	PALMEIRA	5	2021-03 (n=5)	4
77	squamosus	2021-03	Indoor	0	PALMEIRA	5	2021-03 (n=5)	4
78	unknown	2021-03	Indoor	0	PALMEIRA	5	2021-03 (n=5)	4
79	tenebrosus	2021-05	Indoor	0	PALMEIRA	4	2021-05 (n=4)	4
80	funestus	2021-05	Indoor	0	PALMEIRA	4	2021-05 (n=4)	4
81	ziemanni	2021-05	Indoor	0	PALMEIRA	4	2021-05 (n=4)	4
82	gambiae	2021-05	Indoor	0	PALMEIRA	4	2021-05 (n=4)	4
83	squamosus	2021-05	Indoor	0	PALMEIRA	4	2021-05 (n=4)	4
84	unknown	2021-05	Indoor	0	PALMEIRA	4	2021-05 (n=4)	4
85	tenebrosus	2021-06	Indoor	1	PALMEIRA	12	2021-06 (n=12)	4
86	funestus	2021-06	Indoor	0	PALMEIRA	12	2021-06 (n=12)	4
87	ziemanni	2021-06	Indoor	1	PALMEIRA	12	2021-06 (n=12)	4
88	gambiae	2021-06	Indoor	0	PALMEIRA	12	2021-06 (n=12)	4
89	squamosus	2021-06	Indoor	0	PALMEIRA	12	2021-06 (n=12)	4
90	unknown	2021-06	Indoor	0	PALMEIRA	12	2021-06 (n=12)	4
91	tenebrosus	2021-07	Indoor	0	PALMEIRA	12	2021-07 (n=12)	4
92	funestus	2021-07	Indoor	0	PALMEIRA	12	2021-07 (n=12)	4
93	ziemanni	2021-07	Indoor	0	PALMEIRA	12	2021-07 (n=12)	4
94	gambiae	2021-07	Indoor	0	PALMEIRA	12	2021-07 (n=12)	4
95	squamosus	2021-07	Indoor	0	PALMEIRA	12	2021-07 (n=12)	4
96	unknown	2021-07	Indoor	0	PALMEIRA	12	2021-07 (n=12)	4
97	tenebrosus	2021-03	Indoor	0	PALMEIRA	5	2021-03 (n=5)	5
98	funestus	2021-03	Indoor	0	PALMEIRA	5	2021-03 (n=5)	5
99	ziemanni	2021-03	Indoor	0	PALMEIRA	5	2021-03 (n=5)	5
100	gambiae	2021-03	Indoor	0	PALMEIRA	5	2021-03 (n=5)	5
101	squamosus	2021-03	Indoor	0	PALMEIRA	5	2021-03 (n=5)	5
102	unknown	2021-03	Indoor	0	PALMEIRA	5	2021-03 (n=5)	5
103	tenebrosus	2021-05	Indoor	0	PALMEIRA	4	2021-05 (n=4)	5
104	funestus	2021-05	Indoor	0	PALMEIRA	4	2021-05 (n=4)	5
105	ziemanni	2021-05	Indoor	0	PALMEIRA	4	2021-05 (n=4)	5
106	gambiae	2021-05	Indoor	0	PALMEIRA	4	2021-05 (n=4)	5
107	squamosus	2021-05	Indoor	0	PALMEIRA	4	2021-05 (n=4)	5
108	unknown	2021-05	Indoor	0	PALMEIRA	4	2021-05 (n=4)	5
109	tenebrosus	2021-06	Indoor	0	PALMEIRA	12	2021-06 (n=12)	5
110	funestus	2021-06	Indoor	0	PALMEIRA	12	2021-06 (n=12)	5
111	ziemanni	2021-06	Indoor	0	PALMEIRA	12	2021-06 (n=12)	5
112	gambiae	2021-06	Indoor	0	PALMEIRA	12	2021-06 (n=12)	5
113	squamosus	2021-06	Indoor	0	PALMEIRA	12	2021-06 (n=12)	5
114	unknown	2021-06	Indoor	0	PALMEIRA	12	2021-06 (n=12)	5
115	tenebrosus	2021-07	Indoor	0	PALMEIRA	12	2021-07 (n=12)	5
116	funestus	2021-07	Indoor	0	PALMEIRA	12	2021-07 (n=12)	5
117	ziemanni	2021-07	Indoor	0	PALMEIRA	12	2021-07 (n=12)	5
118	gambiae	2021-07	Indoor	0	PALMEIRA	12	2021-07 (n=12)	5
119	squamosus	2021-07	Indoor	0	PALMEIRA	12	2021-07 (n=12)	5
120	unknown	2021-07	Indoor	0	PALMEIRA	12	2021-07 (n=12)	5
121	tenebrosus	2021-03	Indoor	0	PALMEIRA	5	2021-03 (n=5)	6
122	funestus	2021-03	Indoor	0	PALMEIRA	5	2021-03 (n=5)	6
123	ziemanni	2021-03	Indoor	0	PALMEIRA	5	2021-03 (n=5)	6
124	gambiae	2021-03	Indoor	0	PALMEIRA	5	2021-03 (n=5)	6
125	squamosus	2021-03	Indoor	0	PALMEIRA	5	2021-03 (n=5)	6
126	unknown	2021-03	Indoor	0	PALMEIRA	5	2021-03 (n=5)	6
127	tenebrosus	2021-05	Indoor	0	PALMEIRA	4	2021-05 (n=4)	6
128	funestus	2021-05	Indoor	0	PALMEIRA	4	2021-05 (n=4)	6
129	ziemanni	2021-05	Indoor	0	PALMEIRA	4	2021-05 (n=4)	6
130	gambiae	2021-05	Indoor	0	PALMEIRA	4	2021-05 (n=4)	6
131	squamosus	2021-05	Indoor	0	PALMEIRA	4	2021-05 (n=4)	6
132	unknown	2021-05	Indoor	0	PALMEIRA	4	2021-05 (n=4)	6
133	tenebrosus	2021-06	Indoor	8	PALMEIRA	12	2021-06 (n=12)	6
134	funestus	2021-06	Indoor	1	PALMEIRA	12	2021-06 (n=12)	6
135	ziemanni	2021-06	Indoor	0	PALMEIRA	12	2021-06 (n=12)	6
136	gambiae	2021-06	Indoor	0	PALMEIRA	12	2021-06 (n=12)	6
137	squamosus	2021-06	Indoor	0	PALMEIRA	12	2021-06 (n=12)	6
138	unknown	2021-06	Indoor	0	PALMEIRA	12	2021-06 (n=12)	6
139	tenebrosus	2021-07	Indoor	0	PALMEIRA	12	2021-07 (n=12)	6
140	funestus	2021-07	Indoor	0	PALMEIRA	12	2021-07 (n=12)	6
141	ziemanni	2021-07	Indoor	0	PALMEIRA	12	2021-07 (n=12)	6
142	gambiae	2021-07	Indoor	0	PALMEIRA	12	2021-07 (n=12)	6
143	squamosus	2021-07	Indoor	0	PALMEIRA	12	2021-07 (n=12)	6
144	unknown	2021-07	Indoor	0	PALMEIRA	12	2021-07 (n=12)	6
145	tenebrosus	2021-03	Indoor	0	PALMEIRA	5	2021-03 (n=5)	7
146	funestus	2021-03	Indoor	0	PALMEIRA	5	2021-03 (n=5)	7
147	ziemanni	2021-03	Indoor	0	PALMEIRA	5	2021-03 (n=5)	7
148	gambiae	2021-03	Indoor	0	PALMEIRA	5	2021-03 (n=5)	7
149	squamosus	2021-03	Indoor	0	PALMEIRA	5	2021-03 (n=5)	7
150	unknown	2021-03	Indoor	0	PALMEIRA	5	2021-03 (n=5)	7
151	tenebrosus	2021-05	Indoor	0	PALMEIRA	4	2021-05 (n=4)	7
152	funestus	2021-05	Indoor	0	PALMEIRA	4	2021-05 (n=4)	7
153	ziemanni	2021-05	Indoor	0	PALMEIRA	4	2021-05 (n=4)	7
154	gambiae	2021-05	Indoor	0	PALMEIRA	4	2021-05 (n=4)	7
155	squamosus	2021-05	Indoor	0	PALMEIRA	4	2021-05 (n=4)	7
156	unknown	2021-05	Indoor	0	PALMEIRA	4	2021-05 (n=4)	7
157	tenebrosus	2021-06	Indoor	0	PALMEIRA	12	2021-06 (n=12)	7
158	funestus	2021-06	Indoor	0	PALMEIRA	12	2021-06 (n=12)	7
159	ziemanni	2021-06	Indoor	0	PALMEIRA	12	2021-06 (n=12)	7
160	gambiae	2021-06	Indoor	0	PALMEIRA	12	2021-06 (n=12)	7
161	squamosus	2021-06	Indoor	0	PALMEIRA	12	2021-06 (n=12)	7
162	unknown	2021-06	Indoor	1	PALMEIRA	12	2021-06 (n=12)	7
163	tenebrosus	2021-07	Indoor	0	PALMEIRA	12	2021-07 (n=12)	7
164	funestus	2021-07	Indoor	0	PALMEIRA	12	2021-07 (n=12)	7
165	ziemanni	2021-07	Indoor	0	PALMEIRA	12	2021-07 (n=12)	7
166	gambiae	2021-07	Indoor	0	PALMEIRA	12	2021-07 (n=12)	7
167	squamosus	2021-07	Indoor	0	PALMEIRA	12	2021-07 (n=12)	7
168	unknown	2021-07	Indoor	0	PALMEIRA	12	2021-07 (n=12)	7
169	tenebrosus	2021-03	Indoor	0	PALMEIRA	5	2021-03 (n=5)	8
170	funestus	2021-03	Indoor	0	PALMEIRA	5	2021-03 (n=5)	8
171	ziemanni	2021-03	Indoor	0	PALMEIRA	5	2021-03 (n=5)	8
172	gambiae	2021-03	Indoor	0	PALMEIRA	5	2021-03 (n=5)	8
173	squamosus	2021-03	Indoor	0	PALMEIRA	5	2021-03 (n=5)	8
174	unknown	2021-03	Indoor	0	PALMEIRA	5	2021-03 (n=5)	8
175	tenebrosus	2021-05	Indoor	0	PALMEIRA	4	2021-05 (n=4)	8
176	funestus	2021-05	Indoor	0	PALMEIRA	4	2021-05 (n=4)	8
177	ziemanni	2021-05	Indoor	0	PALMEIRA	4	2021-05 (n=4)	8
178	gambiae	2021-05	Indoor	0	PALMEIRA	4	2021-05 (n=4)	8
179	squamosus	2021-05	Indoor	0	PALMEIRA	4	2021-05 (n=4)	8
180	unknown	2021-05	Indoor	0	PALMEIRA	4	2021-05 (n=4)	8
181	tenebrosus	2021-06	Indoor	1	PALMEIRA	12	2021-06 (n=12)	8
182	funestus	2021-06	Indoor	1	PALMEIRA	12	2021-06 (n=12)	8
183	ziemanni	2021-06	Indoor	0	PALMEIRA	12	2021-06 (n=12)	8
184	gambiae	2021-06	Indoor	0	PALMEIRA	12	2021-06 (n=12)	8
185	squamosus	2021-06	Indoor	0	PALMEIRA	12	2021-06 (n=12)	8
186	unknown	2021-06	Indoor	0	PALMEIRA	12	2021-06 (n=12)	8
187	tenebrosus	2021-07	Indoor	0	PALMEIRA	12	2021-07 (n=12)	8
188	funestus	2021-07	Indoor	0	PALMEIRA	12	2021-07 (n=12)	8
189	ziemanni	2021-07	Indoor	0	PALMEIRA	12	2021-07 (n=12)	8
190	gambiae	2021-07	Indoor	0	PALMEIRA	12	2021-07 (n=12)	8
191	squamosus	2021-07	Indoor	0	PALMEIRA	12	2021-07 (n=12)	8
192	unknown	2021-07	Indoor	0	PALMEIRA	12	2021-07 (n=12)	8
193	tenebrosus	2021-03	Indoor	0	PALMEIRA	5	2021-03 (n=5)	9
194	funestus	2021-03	Indoor	0	PALMEIRA	5	2021-03 (n=5)	9
195	ziemanni	2021-03	Indoor	0	PALMEIRA	5	2021-03 (n=5)	9
196	gambiae	2021-03	Indoor	0	PALMEIRA	5	2021-03 (n=5)	9
197	squamosus	2021-03	Indoor	0	PALMEIRA	5	2021-03 (n=5)	9
198	unknown	2021-03	Indoor	0	PALMEIRA	5	2021-03 (n=5)	9
199	tenebrosus	2021-05	Indoor	0	PALMEIRA	4	2021-05 (n=4)	9
200	funestus	2021-05	Indoor	1	PALMEIRA	4	2021-05 (n=4)	9
201	ziemanni	2021-05	Indoor	0	PALMEIRA	4	2021-05 (n=4)	9
202	gambiae	2021-05	Indoor	0	PALMEIRA	4	2021-05 (n=4)	9
203	squamosus	2021-05	Indoor	0	PALMEIRA	4	2021-05 (n=4)	9
204	unknown	2021-05	Indoor	0	PALMEIRA	4	2021-05 (n=4)	9
205	tenebrosus	2021-06	Indoor	0	PALMEIRA	12	2021-06 (n=12)	9
206	funestus	2021-06	Indoor	0	PALMEIRA	12	2021-06 (n=12)	9
207	ziemanni	2021-06	Indoor	0	PALMEIRA	12	2021-06 (n=12)	9
208	gambiae	2021-06	Indoor	0	PALMEIRA	12	2021-06 (n=12)	9
209	squamosus	2021-06	Indoor	0	PALMEIRA	12	2021-06 (n=12)	9
210	unknown	2021-06	Indoor	0	PALMEIRA	12	2021-06 (n=12)	9
211	tenebrosus	2021-07	Indoor	0	PALMEIRA	12	2021-07 (n=12)	9
212	funestus	2021-07	Indoor	0	PALMEIRA	12	2021-07 (n=12)	9
213	ziemanni	2021-07	Indoor	0	PALMEIRA	12	2021-07 (n=12)	9
214	gambiae	2021-07	Indoor	0	PALMEIRA	12	2021-07 (n=12)	9
215	squamosus	2021-07	Indoor	0	PALMEIRA	12	2021-07 (n=12)	9
216	unknown	2021-07	Indoor	0	PALMEIRA	12	2021-07 (n=12)	9
217	tenebrosus	2021-03	Outdoor	2	PALMEIRA	5	2021-03 (n=5)	1
218	funestus	2021-03	Outdoor	0	PALMEIRA	5	2021-03 (n=5)	1
219	ziemanni	2021-03	Outdoor	0	PALMEIRA	5	2021-03 (n=5)	1
220	gambiae	2021-03	Outdoor	1	PALMEIRA	5	2021-03 (n=5)	1
221	squamosus	2021-03	Outdoor	1	PALMEIRA	5	2021-03 (n=5)	1
222	unknown	2021-03	Outdoor	0	PALMEIRA	5	2021-03 (n=5)	1
223	tenebrosus	2021-05	Outdoor	0	PALMEIRA	4	2021-05 (n=4)	1
224	funestus	2021-05	Outdoor	0	PALMEIRA	4	2021-05 (n=4)	1
225	ziemanni	2021-05	Outdoor	0	PALMEIRA	4	2021-05 (n=4)	1
226	gambiae	2021-05	Outdoor	0	PALMEIRA	4	2021-05 (n=4)	1
227	squamosus	2021-05	Outdoor	0	PALMEIRA	4	2021-05 (n=4)	1
228	unknown	2021-05	Outdoor	0	PALMEIRA	4	2021-05 (n=4)	1
229	tenebrosus	2021-06	Outdoor	0	PALMEIRA	12	2021-06 (n=12)	1
230	funestus	2021-06	Outdoor	0	PALMEIRA	12	2021-06 (n=12)	1
231	ziemanni	2021-06	Outdoor	0	PALMEIRA	12	2021-06 (n=12)	1
232	gambiae	2021-06	Outdoor	0	PALMEIRA	12	2021-06 (n=12)	1
233	squamosus	2021-06	Outdoor	0	PALMEIRA	12	2021-06 (n=12)	1
234	unknown	2021-06	Outdoor	0	PALMEIRA	12	2021-06 (n=12)	1
235	tenebrosus	2021-07	Outdoor	0	PALMEIRA	12	2021-07 (n=12)	1
236	funestus	2021-07	Outdoor	0	PALMEIRA	12	2021-07 (n=12)	1
237	ziemanni	2021-07	Outdoor	0	PALMEIRA	12	2021-07 (n=12)	1
238	gambiae	2021-07	Outdoor	0	PALMEIRA	12	2021-07 (n=12)	1
239	squamosus	2021-07	Outdoor	0	PALMEIRA	12	2021-07 (n=12)	1
240	unknown	2021-07	Outdoor	0	PALMEIRA	12	2021-07 (n=12)	1
241	tenebrosus	2021-03	Outdoor	16	PALMEIRA	5	2021-03 (n=5)	2
242	funestus	2021-03	Outdoor	0	PALMEIRA	5	2021-03 (n=5)	2
243	ziemanni	2021-03	Outdoor	0	PALMEIRA	5	2021-03 (n=5)	2
244	gambiae	2021-03	Outdoor	0	PALMEIRA	5	2021-03 (n=5)	2
245	squamosus	2021-03	Outdoor	0	PALMEIRA	5	2021-03 (n=5)	2
246	unknown	2021-03	Outdoor	0	PALMEIRA	5	2021-03 (n=5)	2
247	tenebrosus	2021-05	Outdoor	0	PALMEIRA	4	2021-05 (n=4)	2
248	funestus	2021-05	Outdoor	0	PALMEIRA	4	2021-05 (n=4)	2
249	ziemanni	2021-05	Outdoor	0	PALMEIRA	4	2021-05 (n=4)	2
250	gambiae	2021-05	Outdoor	0	PALMEIRA	4	2021-05 (n=4)	2
251	squamosus	2021-05	Outdoor	0	PALMEIRA	4	2021-05 (n=4)	2
252	unknown	2021-05	Outdoor	0	PALMEIRA	4	2021-05 (n=4)	2
253	tenebrosus	2021-06	Outdoor	0	PALMEIRA	12	2021-06 (n=12)	2
254	funestus	2021-06	Outdoor	0	PALMEIRA	12	2021-06 (n=12)	2
255	ziemanni	2021-06	Outdoor	0	PALMEIRA	12	2021-06 (n=12)	2
256	gambiae	2021-06	Outdoor	0	PALMEIRA	12	2021-06 (n=12)	2
257	squamosus	2021-06	Outdoor	0	PALMEIRA	12	2021-06 (n=12)	2
258	unknown	2021-06	Outdoor	0	PALMEIRA	12	2021-06 (n=12)	2
259	tenebrosus	2021-07	Outdoor	0	PALMEIRA	12	2021-07 (n=12)	2
260	funestus	2021-07	Outdoor	0	PALMEIRA	12	2021-07 (n=12)	2
261	ziemanni	2021-07	Outdoor	0	PALMEIRA	12	2021-07 (n=12)	2
262	gambiae	2021-07	Outdoor	0	PALMEIRA	12	2021-07 (n=12)	2
263	squamosus	2021-07	Outdoor	0	PALMEIRA	12	2021-07 (n=12)	2
264	unknown	2021-07	Outdoor	0	PALMEIRA	12	2021-07 (n=12)	2
265	tenebrosus	2021-03	Outdoor	1	PALMEIRA	5	2021-03 (n=5)	3
266	funestus	2021-03	Outdoor	1	PALMEIRA	5	2021-03 (n=5)	3
267	ziemanni	2021-03	Outdoor	0	PALMEIRA	5	2021-03 (n=5)	3
268	gambiae	2021-03	Outdoor	0	PALMEIRA	5	2021-03 (n=5)	3
269	squamosus	2021-03	Outdoor	0	PALMEIRA	5	2021-03 (n=5)	3
270	unknown	2021-03	Outdoor	0	PALMEIRA	5	2021-03 (n=5)	3
271	tenebrosus	2021-05	Outdoor	0	PALMEIRA	4	2021-05 (n=4)	3
272	funestus	2021-05	Outdoor	0	PALMEIRA	4	2021-05 (n=4)	3
273	ziemanni	2021-05	Outdoor	0	PALMEIRA	4	2021-05 (n=4)	3
274	gambiae	2021-05	Outdoor	0	PALMEIRA	4	2021-05 (n=4)	3
275	squamosus	2021-05	Outdoor	0	PALMEIRA	4	2021-05 (n=4)	3
276	unknown	2021-05	Outdoor	0	PALMEIRA	4	2021-05 (n=4)	3
277	tenebrosus	2021-06	Outdoor	19	PALMEIRA	12	2021-06 (n=12)	3
278	funestus	2021-06	Outdoor	1	PALMEIRA	12	2021-06 (n=12)	3
279	ziemanni	2021-06	Outdoor	0	PALMEIRA	12	2021-06 (n=12)	3
280	gambiae	2021-06	Outdoor	0	PALMEIRA	12	2021-06 (n=12)	3
281	squamosus	2021-06	Outdoor	0	PALMEIRA	12	2021-06 (n=12)	3
282	unknown	2021-06	Outdoor	0	PALMEIRA	12	2021-06 (n=12)	3
283	tenebrosus	2021-07	Outdoor	0	PALMEIRA	12	2021-07 (n=12)	3
284	funestus	2021-07	Outdoor	0	PALMEIRA	12	2021-07 (n=12)	3
285	ziemanni	2021-07	Outdoor	0	PALMEIRA	12	2021-07 (n=12)	3
286	gambiae	2021-07	Outdoor	0	PALMEIRA	12	2021-07 (n=12)	3
287	squamosus	2021-07	Outdoor	0	PALMEIRA	12	2021-07 (n=12)	3
288	unknown	2021-07	Outdoor	0	PALMEIRA	12	2021-07 (n=12)	3
289	tenebrosus	2021-03	Outdoor	1	PALMEIRA	5	2021-03 (n=5)	4
290	funestus	2021-03	Outdoor	0	PALMEIRA	5	2021-03 (n=5)	4
291	ziemanni	2021-03	Outdoor	0	PALMEIRA	5	2021-03 (n=5)	4
292	gambiae	2021-03	Outdoor	0	PALMEIRA	5	2021-03 (n=5)	4
293	squamosus	2021-03	Outdoor	0	PALMEIRA	5	2021-03 (n=5)	4
294	unknown	2021-03	Outdoor	0	PALMEIRA	5	2021-03 (n=5)	4
295	tenebrosus	2021-05	Outdoor	0	PALMEIRA	4	2021-05 (n=4)	4
296	funestus	2021-05	Outdoor	0	PALMEIRA	4	2021-05 (n=4)	4
297	ziemanni	2021-05	Outdoor	0	PALMEIRA	4	2021-05 (n=4)	4
298	gambiae	2021-05	Outdoor	0	PALMEIRA	4	2021-05 (n=4)	4
299	squamosus	2021-05	Outdoor	0	PALMEIRA	4	2021-05 (n=4)	4
300	unknown	2021-05	Outdoor	0	PALMEIRA	4	2021-05 (n=4)	4
301	tenebrosus	2021-06	Outdoor	0	PALMEIRA	12	2021-06 (n=12)	4
302	funestus	2021-06	Outdoor	0	PALMEIRA	12	2021-06 (n=12)	4
303	ziemanni	2021-06	Outdoor	0	PALMEIRA	12	2021-06 (n=12)	4
304	gambiae	2021-06	Outdoor	0	PALMEIRA	12	2021-06 (n=12)	4
305	squamosus	2021-06	Outdoor	0	PALMEIRA	12	2021-06 (n=12)	4
306	unknown	2021-06	Outdoor	0	PALMEIRA	12	2021-06 (n=12)	4
307	tenebrosus	2021-07	Outdoor	0	PALMEIRA	12	2021-07 (n=12)	4
308	funestus	2021-07	Outdoor	0	PALMEIRA	12	2021-07 (n=12)	4
309	ziemanni	2021-07	Outdoor	0	PALMEIRA	12	2021-07 (n=12)	4
310	gambiae	2021-07	Outdoor	0	PALMEIRA	12	2021-07 (n=12)	4
311	squamosus	2021-07	Outdoor	0	PALMEIRA	12	2021-07 (n=12)	4
312	unknown	2021-07	Outdoor	0	PALMEIRA	12	2021-07 (n=12)	4
313	tenebrosus	2021-03	Outdoor	0	PALMEIRA	5	2021-03 (n=5)	5
314	funestus	2021-03	Outdoor	0	PALMEIRA	5	2021-03 (n=5)	5
315	ziemanni	2021-03	Outdoor	0	PALMEIRA	5	2021-03 (n=5)	5
316	gambiae	2021-03	Outdoor	0	PALMEIRA	5	2021-03 (n=5)	5
317	squamosus	2021-03	Outdoor	0	PALMEIRA	5	2021-03 (n=5)	5
318	unknown	2021-03	Outdoor	0	PALMEIRA	5	2021-03 (n=5)	5
319	tenebrosus	2021-05	Outdoor	0	PALMEIRA	4	2021-05 (n=4)	5
320	funestus	2021-05	Outdoor	0	PALMEIRA	4	2021-05 (n=4)	5
321	ziemanni	2021-05	Outdoor	0	PALMEIRA	4	2021-05 (n=4)	5
322	gambiae	2021-05	Outdoor	0	PALMEIRA	4	2021-05 (n=4)	5
323	squamosus	2021-05	Outdoor	0	PALMEIRA	4	2021-05 (n=4)	5
324	unknown	2021-05	Outdoor	0	PALMEIRA	4	2021-05 (n=4)	5
325	tenebrosus	2021-06	Outdoor	9	PALMEIRA	12	2021-06 (n=12)	5
326	funestus	2021-06	Outdoor	1	PALMEIRA	12	2021-06 (n=12)	5
327	ziemanni	2021-06	Outdoor	1	PALMEIRA	12	2021-06 (n=12)	5
328	gambiae	2021-06	Outdoor	0	PALMEIRA	12	2021-06 (n=12)	5
329	squamosus	2021-06	Outdoor	0	PALMEIRA	12	2021-06 (n=12)	5
330	unknown	2021-06	Outdoor	0	PALMEIRA	12	2021-06 (n=12)	5
331	tenebrosus	2021-07	Outdoor	0	PALMEIRA	12	2021-07 (n=12)	5
332	funestus	2021-07	Outdoor	0	PALMEIRA	12	2021-07 (n=12)	5
333	ziemanni	2021-07	Outdoor	0	PALMEIRA	12	2021-07 (n=12)	5
334	gambiae	2021-07	Outdoor	0	PALMEIRA	12	2021-07 (n=12)	5
335	squamosus	2021-07	Outdoor	0	PALMEIRA	12	2021-07 (n=12)	5
336	unknown	2021-07	Outdoor	0	PALMEIRA	12	2021-07 (n=12)	5
337	tenebrosus	2021-03	Outdoor	0	PALMEIRA	5	2021-03 (n=5)	6
338	funestus	2021-03	Outdoor	0	PALMEIRA	5	2021-03 (n=5)	6
339	ziemanni	2021-03	Outdoor	0	PALMEIRA	5	2021-03 (n=5)	6
340	gambiae	2021-03	Outdoor	0	PALMEIRA	5	2021-03 (n=5)	6
341	squamosus	2021-03	Outdoor	0	PALMEIRA	5	2021-03 (n=5)	6
342	unknown	2021-03	Outdoor	0	PALMEIRA	5	2021-03 (n=5)	6
343	tenebrosus	2021-05	Outdoor	4	PALMEIRA	4	2021-05 (n=4)	6
344	funestus	2021-05	Outdoor	1	PALMEIRA	4	2021-05 (n=4)	6
345	ziemanni	2021-05	Outdoor	0	PALMEIRA	4	2021-05 (n=4)	6
346	gambiae	2021-05	Outdoor	0	PALMEIRA	4	2021-05 (n=4)	6
347	squamosus	2021-05	Outdoor	0	PALMEIRA	4	2021-05 (n=4)	6
348	unknown	2021-05	Outdoor	0	PALMEIRA	4	2021-05 (n=4)	6
349	tenebrosus	2021-06	Outdoor	1	PALMEIRA	12	2021-06 (n=12)	6
350	funestus	2021-06	Outdoor	0	PALMEIRA	12	2021-06 (n=12)	6
351	ziemanni	2021-06	Outdoor	0	PALMEIRA	12	2021-06 (n=12)	6
352	gambiae	2021-06	Outdoor	0	PALMEIRA	12	2021-06 (n=12)	6
353	squamosus	2021-06	Outdoor	0	PALMEIRA	12	2021-06 (n=12)	6
354	unknown	2021-06	Outdoor	0	PALMEIRA	12	2021-06 (n=12)	6
355	tenebrosus	2021-07	Outdoor	0	PALMEIRA	12	2021-07 (n=12)	6
356	funestus	2021-07	Outdoor	0	PALMEIRA	12	2021-07 (n=12)	6
357	ziemanni	2021-07	Outdoor	0	PALMEIRA	12	2021-07 (n=12)	6
358	gambiae	2021-07	Outdoor	0	PALMEIRA	12	2021-07 (n=12)	6
359	squamosus	2021-07	Outdoor	0	PALMEIRA	12	2021-07 (n=12)	6
360	unknown	2021-07	Outdoor	0	PALMEIRA	12	2021-07 (n=12)	6
361	tenebrosus	2021-03	Outdoor	0	PALMEIRA	5	2021-03 (n=5)	7
362	funestus	2021-03	Outdoor	0	PALMEIRA	5	2021-03 (n=5)	7
363	ziemanni	2021-03	Outdoor	0	PALMEIRA	5	2021-03 (n=5)	7
364	gambiae	2021-03	Outdoor	0	PALMEIRA	5	2021-03 (n=5)	7
365	squamosus	2021-03	Outdoor	0	PALMEIRA	5	2021-03 (n=5)	7
366	unknown	2021-03	Outdoor	0	PALMEIRA	5	2021-03 (n=5)	7
367	tenebrosus	2021-05	Outdoor	0	PALMEIRA	4	2021-05 (n=4)	7
368	funestus	2021-05	Outdoor	0	PALMEIRA	4	2021-05 (n=4)	7
369	ziemanni	2021-05	Outdoor	0	PALMEIRA	4	2021-05 (n=4)	7
370	gambiae	2021-05	Outdoor	0	PALMEIRA	4	2021-05 (n=4)	7
371	squamosus	2021-05	Outdoor	0	PALMEIRA	4	2021-05 (n=4)	7
372	unknown	2021-05	Outdoor	0	PALMEIRA	4	2021-05 (n=4)	7
373	tenebrosus	2021-06	Outdoor	0	PALMEIRA	12	2021-06 (n=12)	7
374	funestus	2021-06	Outdoor	0	PALMEIRA	12	2021-06 (n=12)	7
375	ziemanni	2021-06	Outdoor	0	PALMEIRA	12	2021-06 (n=12)	7
376	gambiae	2021-06	Outdoor	0	PALMEIRA	12	2021-06 (n=12)	7
377	squamosus	2021-06	Outdoor	0	PALMEIRA	12	2021-06 (n=12)	7
378	unknown	2021-06	Outdoor	0	PALMEIRA	12	2021-06 (n=12)	7
379	tenebrosus	2021-07	Outdoor	0	PALMEIRA	12	2021-07 (n=12)	7
380	funestus	2021-07	Outdoor	0	PALMEIRA	12	2021-07 (n=12)	7
381	ziemanni	2021-07	Outdoor	0	PALMEIRA	12	2021-07 (n=12)	7
382	gambiae	2021-07	Outdoor	0	PALMEIRA	12	2021-07 (n=12)	7
383	squamosus	2021-07	Outdoor	0	PALMEIRA	12	2021-07 (n=12)	7
384	unknown	2021-07	Outdoor	0	PALMEIRA	12	2021-07 (n=12)	7
385	tenebrosus	2021-03	Outdoor	0	PALMEIRA	5	2021-03 (n=5)	8
386	funestus	2021-03	Outdoor	0	PALMEIRA	5	2021-03 (n=5)	8
387	ziemanni	2021-03	Outdoor	0	PALMEIRA	5	2021-03 (n=5)	8
388	gambiae	2021-03	Outdoor	0	PALMEIRA	5	2021-03 (n=5)	8
389	squamosus	2021-03	Outdoor	0	PALMEIRA	5	2021-03 (n=5)	8
390	unknown	2021-03	Outdoor	0	PALMEIRA	5	2021-03 (n=5)	8
391	tenebrosus	2021-05	Outdoor	0	PALMEIRA	4	2021-05 (n=4)	8
392	funestus	2021-05	Outdoor	0	PALMEIRA	4	2021-05 (n=4)	8
393	ziemanni	2021-05	Outdoor	0	PALMEIRA	4	2021-05 (n=4)	8
394	gambiae	2021-05	Outdoor	0	PALMEIRA	4	2021-05 (n=4)	8
395	squamosus	2021-05	Outdoor	0	PALMEIRA	4	2021-05 (n=4)	8
396	unknown	2021-05	Outdoor	0	PALMEIRA	4	2021-05 (n=4)	8
397	tenebrosus	2021-06	Outdoor	25	PALMEIRA	12	2021-06 (n=12)	8
398	funestus	2021-06	Outdoor	2	PALMEIRA	12	2021-06 (n=12)	8
399	ziemanni	2021-06	Outdoor	2	PALMEIRA	12	2021-06 (n=12)	8
400	gambiae	2021-06	Outdoor	0	PALMEIRA	12	2021-06 (n=12)	8
401	squamosus	2021-06	Outdoor	0	PALMEIRA	12	2021-06 (n=12)	8
402	unknown	2021-06	Outdoor	0	PALMEIRA	12	2021-06 (n=12)	8
403	tenebrosus	2021-07	Outdoor	0	PALMEIRA	12	2021-07 (n=12)	8
404	funestus	2021-07	Outdoor	0	PALMEIRA	12	2021-07 (n=12)	8
405	ziemanni	2021-07	Outdoor	0	PALMEIRA	12	2021-07 (n=12)	8
406	gambiae	2021-07	Outdoor	0	PALMEIRA	12	2021-07 (n=12)	8
407	squamosus	2021-07	Outdoor	0	PALMEIRA	12	2021-07 (n=12)	8
408	unknown	2021-07	Outdoor	0	PALMEIRA	12	2021-07 (n=12)	8
409	tenebrosus	2021-03	Outdoor	0	PALMEIRA	5	2021-03 (n=5)	9
410	funestus	2021-03	Outdoor	0	PALMEIRA	5	2021-03 (n=5)	9
411	ziemanni	2021-03	Outdoor	0	PALMEIRA	5	2021-03 (n=5)	9
412	gambiae	2021-03	Outdoor	0	PALMEIRA	5	2021-03 (n=5)	9
413	squamosus	2021-03	Outdoor	0	PALMEIRA	5	2021-03 (n=5)	9
414	unknown	2021-03	Outdoor	0	PALMEIRA	5	2021-03 (n=5)	9
415	tenebrosus	2021-05	Outdoor	0	PALMEIRA	4	2021-05 (n=4)	9
416	funestus	2021-05	Outdoor	0	PALMEIRA	4	2021-05 (n=4)	9
417	ziemanni	2021-05	Outdoor	1	PALMEIRA	4	2021-05 (n=4)	9
418	gambiae	2021-05	Outdoor	0	PALMEIRA	4	2021-05 (n=4)	9
419	squamosus	2021-05	Outdoor	0	PALMEIRA	4	2021-05 (n=4)	9
420	unknown	2021-05	Outdoor	0	PALMEIRA	4	2021-05 (n=4)	9
421	tenebrosus	2021-06	Outdoor	0	PALMEIRA	12	2021-06 (n=12)	9
422	funestus	2021-06	Outdoor	0	PALMEIRA	12	2021-06 (n=12)	9
423	ziemanni	2021-06	Outdoor	0	PALMEIRA	12	2021-06 (n=12)	9
424	gambiae	2021-06	Outdoor	0	PALMEIRA	12	2021-06 (n=12)	9
425	squamosus	2021-06	Outdoor	0	PALMEIRA	12	2021-06 (n=12)	9
426	unknown	2021-06	Outdoor	0	PALMEIRA	12	2021-06 (n=12)	9
427	tenebrosus	2021-07	Outdoor	0	PALMEIRA	12	2021-07 (n=12)	9
428	funestus	2021-07	Outdoor	0	PALMEIRA	12	2021-07 (n=12)	9
429	ziemanni	2021-07	Outdoor	0	PALMEIRA	12	2021-07 (n=12)	9
430	gambiae	2021-07	Outdoor	0	PALMEIRA	12	2021-07 (n=12)	9
431	squamosus	2021-07	Outdoor	0	PALMEIRA	12	2021-07 (n=12)	9
432	unknown	2021-07	Outdoor	0	PALMEIRA	12	2021-07 (n=12)	9
